# Supplementary material for: Infant inhibited temperament in primates predicts adult behavior, is heritable, and is associated with anxiety-relevant genetic variation
Source: Mol Psychiatry. 2021 May 25;26(11):6609–18. doi: 10.1038/s41380-021-01156-4 (PMC8613309; doi:10.1038/s41380-021-01156-4)
Supplement: Supplementary file 2 — Supplemental Table 4 [file 41380_2021_1156_MOESM2_ESM.txt]

#ID	chromosome	position	ref_allele	alt_allele	gene	consequence	population_AC	population_AN	population_AF	FaST-LMM_p	minor_allele	inhibited_AF	not_inhibited_AF
13:27491805:C:T	13	27491805	C	T	.	intergenic_variant	24	210	0.11428571428571428	2.32765823634e-08	T	0.2778	0.02899
18:17464012:G:C	18	17464012	G	C	Metazoa_SRP	upstream_gene_variant	198	210	0.9428571428571428	7.4681439208e-08	G	0.1667	0
13:27444729:G:C	13	27444729	G	C	.	intergenic_variant	41	210	0.19523809523809524	1.05618626628e-07	C	0.4028	0.08696
13:27493293:T:A	13	27493293	T	A	.	intergenic_variant	22	208	0.10576923076923077	2.76309046712e-07	A	0.2571	0.02899
10:75924226:G:A	10	75924226	G	A	LOC114670478	upstream_gene_variant	40	210	0.19047619047619047	2.76498602497e-07	A	0.375	0.0942
2:194735450:C:T	2	194735450	C	T	ROBO2	intron_variant	25	212	0.1179245283018868	3.50371220103e-07	T	0.2778	0.03571
19:5623216:C:T	19	5623216	C	T	LONP1	intron_variant	26	210	0.12380952380952381	4.64338437191e-07	T	0.2778	0.04348
19:5623216:C:T	19	5623216	C	T	SAFB	intron_variant	26	210	0.12380952380952381	4.64338437191e-07	T	0.2778	0.04348
19:5624084:C:G,T	19	5624084	C	G	LONP1	intron_variant	26	210	0.12380952380952381	4.64338437191e-07	G	0.2778	0.04348
19:5624084:C:G,T	19	5624084	C	G	SAFB	intron_variant	26	210	0.12380952380952381	4.64338437191e-07	G	0.2778	0.04348
13:26291291:T:G	13	26291291	T	G	.	intergenic_variant	23	210	0.10952380952380952	4.85830698784e-07	G	0.2639	0.02899
13:41326410:C:T	13	41326410	C	T	.	intergenic_variant	56	210	0.26666666666666666	5.14519951014e-07	T	0.4861	0.1522
13:41329049:C:T	13	41329049	C	T	.	intergenic_variant	56	210	0.26666666666666666	5.14519951014e-07	T	0.4861	0.1522
13:41329549:A:T	13	41329549	A	T	.	intergenic_variant	56	210	0.26666666666666666	5.14519951014e-07	T	0.4861	0.1522
13:41330856:G:T,*,C	13	41330856	G	T	.	intergenic_variant	56	210	0.26666666666666666	5.14519951014e-07	T	0.4861	0.1522
10:75979512:G:A	10	75979512	G	A	LOC107000402	intron_variant&non_coding_transcript_variant	41	210	0.19523809523809524	7.01910500821e-07	A	0.375	0.1014
2:194819941:G:C	2	194819941	G	C	ROBO2	intron_variant	43	212	0.2028301886792453	7.2753037685e-07	C	0.3889	0.1071
2:194819941:G:C	2	194819941	G	C	ROBO2	upstream_gene_variant	43	212	0.2028301886792453	7.2753037685e-07	C	0.3889	0.1071
2:5061634:C:T	2	5061634	C	T	MB21D2	intron_variant	44	212	0.20754716981132076	7.33404888249e-07	T	0.3889	0.1143
12:13210772:C:T	12	13210772	C	T	CCDC93	downstream_gene_variant	157	210	0.7476190476190476	8.11544496602e-07	C	0.02778	0.3696
12:13210772:C:T	12	13210772	C	T	LOC693399	downstream_gene_variant	157	210	0.7476190476190476	8.11544496602e-07	C	0.02778	0.3696
12:13211085:T:A	12	13211085	T	A	CCDC93	downstream_gene_variant	157	210	0.7476190476190476	8.11544496602e-07	T	0.02778	0.3696
12:13211085:T:A	12	13211085	T	A	LOC693399	downstream_gene_variant	157	210	0.7476190476190476	8.11544496602e-07	T	0.02778	0.3696
18:17462821:A:G	18	17462821	A	G	Metazoa_SRP	upstream_gene_variant	197	210	0.9380952380952381	8.72727987139e-07	A	0.1667	0.007246
13:14926276:G:A	13	14926276	G	A	ANAPC1	intron_variant	13	210	0.06190476190476191	8.8165264603e-07	A	0.1667	0.007246
13:41343817:C:T	13	41343817	C	T	ETAA1	downstream_gene_variant	54	210	0.2571428571428571	9.4583595928e-07	T	0.4722	0.1449
13:41354825:T:C	13	41354825	T	C	ETAA1	missense_variant	54	210	0.2571428571428571	9.4583595928e-07	C	0.4722	0.1449
13:41333963:C:A	13	41333963	C	A	.	intergenic_variant	57	210	0.2714285714285714	9.47796199871e-07	A	0.4861	0.1594
13:41334165:A:G	13	41334165	A	G	.	intergenic_variant	57	210	0.2714285714285714	9.47796199871e-07	G	0.4861	0.1594
13:41336620:G:A	13	41336620	G	A	.	intergenic_variant	57	210	0.2714285714285714	9.47796199871e-07	A	0.4861	0.1594
13:41338104:C:T	13	41338104	C	T	.	intergenic_variant	57	210	0.2714285714285714	9.47796199871e-07	T	0.4861	0.1594
13:25373575:A:C	13	25373575	A	C	.	intergenic_variant	91	210	0.43333333333333335	9.68420284253e-07	C	0.6389	0.3261
13:25374377:T:A	13	25374377	T	A	.	intergenic_variant	91	210	0.43333333333333335	9.68420284253e-07	A	0.6389	0.3261
13:25375185:C:T	13	25375185	C	T	.	intergenic_variant	91	210	0.43333333333333335	9.68420284253e-07	T	0.6389	0.3261
13:27442845:C:A	13	27442845	C	A	.	intergenic_variant	38	210	0.18095238095238095	1.07226759392e-06	A	0.3611	0.08696
14:97889592:G:T	14	97889592	G	T	.	intergenic_variant	35	210	0.16666666666666666	1.13134848986e-06	T	0.3333	0.07971
13:27443615:C:T	13	27443615	C	T	.	intergenic_variant	44	210	0.20952380952380953	1.1450650437e-06	T	0.4028	0.1087
2:5058633:A:G	2	5058633	A	G	MB21D2	intron_variant	60	212	0.2830188679245283	1.19940474921e-06	G	0.4861	0.1786
2:5040691:C:T	2	5040691	C	T	MB21D2	5_prime_UTR_variant	52	212	0.24528301886792453	1.22309704905e-06	T	0.4306	0.15
2:5040691:C:T	2	5040691	C	T	MB21D2	upstream_gene_variant	52	212	0.24528301886792453	1.22309704905e-06	T	0.4306	0.15
2:194817880:G:T	2	194817880	G	T	ROBO2	intron_variant	33	212	0.15566037735849056	1.26451267102e-06	T	0.3194	0.07143
QNVO02001410.1:24526:C:T	QNVO02001410.1	24526	C	T	ENSMMUG00000059945	intron_variant	60	210	0.2857142857142857	1.39036540716e-06	T	0.125	0.3696
QNVO02001410.1:24526:C:T	QNVO02001410.1	24526	C	T	LOC106995464	intron_variant	60	210	0.2857142857142857	1.39036540716e-06	T	0.125	0.3696
QNVO02001410.1:24526:C:T	QNVO02001410.1	24526	C	T	LOC114675795	intron_variant&non_coding_transcript_variant	60	210	0.2857142857142857	1.39036540716e-06	T	0.125	0.3696
2:40271144:A:G	2	40271144	A	G	DZIP1L	intron_variant	10	212	0.04716981132075472	1.47387285686e-06	G	0.1389	0
2:40271144:A:G	2	40271144	A	G	DZIP1L	upstream_gene_variant	10	212	0.04716981132075472	1.47387285686e-06	G	0.1389	0
18:17461056:T:G	18	17461056	T	G	.	intergenic_variant	10	210	0.047619047619047616	1.65878416361e-06	G	0.1389	0
18:17461076:G:A	18	17461076	G	A	.	intergenic_variant	10	210	0.047619047619047616	1.65878416361e-06	A	0.1389	0
18:17462798:T:C	18	17462798	T	C	Metazoa_SRP	upstream_gene_variant	193	210	0.919047619047619	1.67920322481e-06	T	0.1944	0.02174
13:68225546:A:C,*	13	68225546	A	C	ENSMMUG00000061375	intron_variant&non_coding_transcript_variant	54	210	0.2571428571428571	1.73462655322e-06	C	0.4444	0.1594
19:5634446:C:T	19	5634446	C	T	CATSPERD	upstream_gene_variant	25	210	0.11904761904761904	1.8462709244e-06	T	0.2639	0.04348
19:5634446:C:T	19	5634446	C	T	LONP1	intron_variant	25	210	0.11904761904761904	1.8462709244e-06	T	0.2639	0.04348
19:5634446:C:T	19	5634446	C	T	SAFB	intron_variant	25	210	0.11904761904761904	1.8462709244e-06	T	0.2639	0.04348
19:5648262:T:C	19	5648262	T	C	CATSPERD	intron_variant	25	210	0.11904761904761904	1.8462709244e-06	C	0.2639	0.04348
19:5648262:T:C	19	5648262	T	C	SAFB	intron_variant	25	210	0.11904761904761904	1.8462709244e-06	C	0.2639	0.04348
19:5649835:G:C	19	5649835	G	C	CATSPERD	intron_variant	25	210	0.11904761904761904	1.8462709244e-06	C	0.2639	0.04348
19:5649835:G:C	19	5649835	G	C	SAFB	intron_variant	25	210	0.11904761904761904	1.8462709244e-06	C	0.2639	0.04348
19:5649897:C:T	19	5649897	C	T	CATSPERD	intron_variant	25	210	0.11904761904761904	1.8462709244e-06	T	0.2639	0.04348
19:5649897:C:T	19	5649897	C	T	SAFB	intron_variant	25	210	0.11904761904761904	1.8462709244e-06	T	0.2639	0.04348
19:5652344:A:G	19	5652344	A	G	CATSPERD	intron_variant	25	210	0.11904761904761904	1.8462709244e-06	G	0.2639	0.04348
19:5652344:A:G	19	5652344	A	G	SAFB	intron_variant	25	210	0.11904761904761904	1.8462709244e-06	G	0.2639	0.04348
19:5652450:G:A	19	5652450	G	A	CATSPERD	intron_variant	25	210	0.11904761904761904	1.8462709244e-06	A	0.2639	0.04348
19:5652450:G:A	19	5652450	G	A	SAFB	intron_variant	25	210	0.11904761904761904	1.8462709244e-06	A	0.2639	0.04348
19:5653777:C:T	19	5653777	C	T	CATSPERD	intron_variant	25	210	0.11904761904761904	1.8462709244e-06	T	0.2639	0.04348
19:5653777:C:T	19	5653777	C	T	SAFB	intron_variant	25	210	0.11904761904761904	1.8462709244e-06	T	0.2639	0.04348
19:5655549:C:T	19	5655549	C	T	CATSPERD	intron_variant	25	210	0.11904761904761904	1.8462709244e-06	T	0.2639	0.04348
19:5655549:C:T	19	5655549	C	T	SAFB	intron_variant	25	210	0.11904761904761904	1.8462709244e-06	T	0.2639	0.04348
19:5655782:T:C	19	5655782	T	C	CATSPERD	intron_variant	25	210	0.11904761904761904	1.8462709244e-06	C	0.2639	0.04348
19:5655782:T:C	19	5655782	T	C	SAFB	intron_variant	25	210	0.11904761904761904	1.8462709244e-06	C	0.2639	0.04348
19:5657692:C:T	19	5657692	C	T	CATSPERD	intron_variant	25	210	0.11904761904761904	1.8462709244e-06	T	0.2639	0.04348
19:5657692:C:T	19	5657692	C	T	SAFB	intron_variant	25	210	0.11904761904761904	1.8462709244e-06	T	0.2639	0.04348
19:5657823:G:A	19	5657823	G	A	CATSPERD	intron_variant	25	210	0.11904761904761904	1.8462709244e-06	A	0.2639	0.04348
19:5657823:G:A	19	5657823	G	A	SAFB	intron_variant	25	210	0.11904761904761904	1.8462709244e-06	A	0.2639	0.04348
13:63577274:C:T	13	63577274	C	T	ENSMMUG00000050515	intron_variant&non_coding_transcript_variant	24	210	0.11428571428571428	1.85853087023e-06	T	0.2639	0.03623
19:5549307:C:T	19	5549307	C	T	SAFB	intron_variant	24	212	0.11320754716981132	1.9114027544e-06	T	0.25	0.04286
19:5549307:C:T	19	5549307	C	T	SAFB2	upstream_gene_variant	24	212	0.11320754716981132	1.9114027544e-06	T	0.25	0.04286
2:4958940:A:C	2	4958940	A	C	.	intergenic_variant	33	212	0.15566037735849056	1.97790383483e-06	C	0.3056	0.07857
15:94987354:C:T	15	94987354	C	T	LOC706619	intron_variant	103	210	0.49047619047619045	2.18993326877e-06	T	0.2639	0.6087
15:94987354:C:T	15	94987354	C	T	TLE4	intron_variant	103	210	0.49047619047619045	2.18993326877e-06	T	0.2639	0.6087
15:94987546:T:C	15	94987546	T	C	LOC706619	intron_variant	103	210	0.49047619047619045	2.18993326877e-06	C	0.2639	0.6087
15:94987546:T:C	15	94987546	T	C	TLE4	intron_variant	103	210	0.49047619047619045	2.18993326877e-06	C	0.2639	0.6087
15:94988144:G:A	15	94988144	G	A	LOC706619	intron_variant	103	210	0.49047619047619045	2.18993326877e-06	A	0.2639	0.6087
15:94988144:G:A	15	94988144	G	A	TLE4	intron_variant	103	210	0.49047619047619045	2.18993326877e-06	A	0.2639	0.6087
19:5545575:C:T	19	5545575	C	T	SAFB	intron_variant	24	210	0.11428571428571428	2.26518632371e-06	T	0.25	0.04348
19:5545575:C:T	19	5545575	C	T	SAFB	upstream_gene_variant	24	210	0.11428571428571428	2.26518632371e-06	T	0.25	0.04348
19:5545575:C:T	19	5545575	C	T	SAFB2	upstream_gene_variant	24	210	0.11428571428571428	2.26518632371e-06	T	0.25	0.04348
19:5545977:C:T	19	5545977	C	T	SAFB	intron_variant	24	210	0.11428571428571428	2.26518632371e-06	T	0.25	0.04348
19:5545977:C:T	19	5545977	C	T	SAFB	upstream_gene_variant	24	210	0.11428571428571428	2.26518632371e-06	T	0.25	0.04348
19:5545977:C:T	19	5545977	C	T	SAFB2	upstream_gene_variant	24	210	0.11428571428571428	2.26518632371e-06	T	0.25	0.04348
19:5551956:A:G	19	5551956	A	G	SAFB	intron_variant	24	210	0.11428571428571428	2.26518632371e-06	G	0.25	0.04348
19:5552351:G:A	19	5552351	G	A	SAFB	intron_variant	24	210	0.11428571428571428	2.26518632371e-06	A	0.25	0.04348
19:5553909:A:G	19	5553909	A	G	SAFB	intron_variant	24	210	0.11428571428571428	2.26518632371e-06	G	0.25	0.04348
19:5555749:G:A,*	19	5555749	G	A	SAFB	intron_variant	24	210	0.11428571428571428	2.26518632371e-06	A	0.25	0.04348
19:5558397:A:G	19	5558397	A	G	SAFB	intron_variant	24	210	0.11428571428571428	2.26518632371e-06	G	0.25	0.04348
19:5558449:C:T	19	5558449	C	T	SAFB	intron_variant	24	210	0.11428571428571428	2.26518632371e-06	T	0.25	0.04348
19:5560141:A:G	19	5560141	A	G	SAFB	intron_variant	24	210	0.11428571428571428	2.26518632371e-06	G	0.25	0.04348
19:5562821:A:G	19	5562821	A	G	SAFB	intron_variant	24	210	0.11428571428571428	2.26518632371e-06	G	0.25	0.04348
19:5564123:C:T	19	5564123	C	T	SAFB	intron_variant	24	210	0.11428571428571428	2.26518632371e-06	T	0.25	0.04348
19:5569017:A:G	19	5569017	A	G	SAFB	intron_variant	24	210	0.11428571428571428	2.26518632371e-06	G	0.25	0.04348
19:5571882:C:T	19	5571882	C	T	SAFB	intron_variant	24	210	0.11428571428571428	2.26518632371e-06	T	0.25	0.04348
19:5571979:C:T	19	5571979	C	T	SAFB	intron_variant	24	210	0.11428571428571428	2.26518632371e-06	T	0.25	0.04348
19:5572925:C:G	19	5572925	C	G	LOC114674128	downstream_gene_variant	24	210	0.11428571428571428	2.26518632371e-06	G	0.25	0.04348
19:5572925:C:G	19	5572925	C	G	SAFB	intron_variant	24	210	0.11428571428571428	2.26518632371e-06	G	0.25	0.04348
19:5575515:C:T	19	5575515	C	T	LOC114674128	downstream_gene_variant	24	210	0.11428571428571428	2.26518632371e-06	T	0.25	0.04348
19:5575515:C:T	19	5575515	C	T	SAFB	intron_variant	24	210	0.11428571428571428	2.26518632371e-06	T	0.25	0.04348
19:5575536:T:C	19	5575536	T	C	LOC114674128	downstream_gene_variant	24	210	0.11428571428571428	2.26518632371e-06	C	0.25	0.04348
19:5575536:T:C	19	5575536	T	C	SAFB	intron_variant	24	210	0.11428571428571428	2.26518632371e-06	C	0.25	0.04348
19:5580425:G:T	19	5580425	G	T	LOC114674128	upstream_gene_variant	24	210	0.11428571428571428	2.26518632371e-06	T	0.25	0.04348
19:5580425:G:T	19	5580425	G	T	SAFB	intron_variant	24	210	0.11428571428571428	2.26518632371e-06	T	0.25	0.04348
19:5584526:A:G	19	5584526	A	G	SAFB	intron_variant	24	210	0.11428571428571428	2.26518632371e-06	G	0.25	0.04348
19:5585460:G:A	19	5585460	G	A	SAFB	intron_variant	24	210	0.11428571428571428	2.26518632371e-06	A	0.25	0.04348
19:5586367:A:C	19	5586367	A	C	SAFB	intron_variant	24	210	0.11428571428571428	2.26518632371e-06	C	0.25	0.04348
19:5586395:T:C	19	5586395	T	C	SAFB	intron_variant	24	210	0.11428571428571428	2.26518632371e-06	C	0.25	0.04348
19:5588965:G:A	19	5588965	G	A	SAFB	intron_variant	24	210	0.11428571428571428	2.26518632371e-06	A	0.25	0.04348
19:5599920:G:A	19	5599920	G	A	HSD11B1L	upstream_gene_variant	24	210	0.11428571428571428	2.26518632371e-06	A	0.25	0.04348
19:5599920:G:A	19	5599920	G	A	MICOS13	3_prime_UTR_variant	24	210	0.11428571428571428	2.26518632371e-06	A	0.25	0.04348
19:5599920:G:A	19	5599920	G	A	MICOS13	downstream_gene_variant	24	210	0.11428571428571428	2.26518632371e-06	A	0.25	0.04348
19:5599920:G:A	19	5599920	G	A	SAFB	intron_variant	24	210	0.11428571428571428	2.26518632371e-06	A	0.25	0.04348
19:5601020:C:T	19	5601020	C	T	HSD11B1L	upstream_gene_variant	24	210	0.11428571428571428	2.26518632371e-06	T	0.25	0.04348
19:5601020:C:T	19	5601020	C	T	MICOS13	intron_variant	24	210	0.11428571428571428	2.26518632371e-06	T	0.25	0.04348
19:5601020:C:T	19	5601020	C	T	MICOS13	non_coding_transcript_exon_variant	24	210	0.11428571428571428	2.26518632371e-06	T	0.25	0.04348
19:5601020:C:T	19	5601020	C	T	SAFB	intron_variant	24	210	0.11428571428571428	2.26518632371e-06	T	0.25	0.04348
19:5605458:C:T	19	5605458	C	T	HSD11B1L	intron_variant	24	210	0.11428571428571428	2.26518632371e-06	T	0.25	0.04348
19:5605458:C:T	19	5605458	C	T	HSD11B1L	upstream_gene_variant	24	210	0.11428571428571428	2.26518632371e-06	T	0.25	0.04348
19:5605458:C:T	19	5605458	C	T	MICOS13	upstream_gene_variant	24	210	0.11428571428571428	2.26518632371e-06	T	0.25	0.04348
19:5605458:C:T	19	5605458	C	T	SAFB	intron_variant	24	210	0.11428571428571428	2.26518632371e-06	T	0.25	0.04348
14:97866283:A:C	14	97866283	A	C	ENSMMUG00000057934	upstream_gene_variant	31	210	0.14761904761904762	2.3116136336e-06	C	0.3056	0.06522
14:97866283:A:C	14	97866283	A	C	LOC106993453	non_coding_transcript_exon_variant	31	210	0.14761904761904762	2.3116136336e-06	C	0.3056	0.06522
14:97866283:A:C	14	97866283	A	C	LOC106993453	upstream_gene_variant	31	210	0.14761904761904762	2.3116136336e-06	C	0.3056	0.06522
11:62376050:A:C	11	62376050	A	C	LOC114670877	downstream_gene_variant	36	210	0.17142857142857143	2.3641942647e-06	C	0.3333	0.08696
11:62376050:A:C	11	62376050	A	C	PPM1H	intron_variant	36	210	0.17142857142857143	2.3641942647e-06	C	0.3333	0.08696
17:85930350:C:G	17	85930350	C	G	LOC106994366	intron_variant&non_coding_transcript_variant	138	210	0.6571428571428571	2.46098218081e-06	C	0.5556	0.2319
12:13211499:G:A	12	13211499	G	A	CCDC93	downstream_gene_variant	156	210	0.7428571428571429	2.53428382887e-06	G	0.04167	0.3696
12:13211499:G:A	12	13211499	G	A	LOC693399	downstream_gene_variant	156	210	0.7428571428571429	2.53428382887e-06	G	0.04167	0.3696
12:13211588:C:T	12	13211588	C	T	CCDC93	downstream_gene_variant	156	210	0.7428571428571429	2.53428382887e-06	C	0.04167	0.3696
12:13211588:C:T	12	13211588	C	T	LOC693399	downstream_gene_variant	156	210	0.7428571428571429	2.53428382887e-06	C	0.04167	0.3696
14:97873935:A:G	14	97873935	A	G	.	intergenic_variant	36	210	0.17142857142857143	2.7001707802e-06	G	0.3333	0.08696
14:97874067:T:C	14	97874067	T	C	.	intergenic_variant	36	210	0.17142857142857143	2.7001707802e-06	C	0.3333	0.08696
15:94941068:G:A	15	94941068	G	A	LOC706619	intron_variant	119	210	0.5666666666666667	2.79589281772e-06	G	0.6528	0.3188
15:94941068:G:A	15	94941068	G	A	TLE4	intron_variant	119	210	0.5666666666666667	2.79589281772e-06	G	0.6528	0.3188
15:94985819:T:G	15	94985819	T	G	LOC706619	intron_variant	92	210	0.4380952380952381	2.90943671433e-06	G	0.2083	0.558
15:94985819:T:G	15	94985819	T	G	TLE4	intron_variant	92	210	0.4380952380952381	2.90943671433e-06	G	0.2083	0.558
13:28521005:C:T	13	28521005	C	T	CTNNA2	intron_variant	96	210	0.45714285714285713	2.96760938068e-06	T	0.2361	0.5725
13:28521005:C:T	13	28521005	C	T	LOC114671926	downstream_gene_variant	96	210	0.45714285714285713	2.96760938068e-06	T	0.2361	0.5725
11:30467778:T:G	11	30467778	T	G	.	intergenic_variant	51	210	0.24285714285714285	3.01454019967e-06	G	0.4306	0.1449
2:194811657:A:T	2	194811657	A	T	ROBO2	intron_variant	34	212	0.16037735849056603	3.32886613707e-06	T	0.3194	0.07857
2:194811748:A:G	2	194811748	A	G	ROBO2	intron_variant	34	212	0.16037735849056603	3.32886613707e-06	G	0.3194	0.07857
2:194812643:T:C	2	194812643	T	C	ROBO2	intron_variant	34	212	0.16037735849056603	3.32886613707e-06	C	0.3194	0.07857
2:194813027:C:T	2	194813027	C	T	ROBO2	intron_variant	34	212	0.16037735849056603	3.32886613707e-06	T	0.3194	0.07857
2:194814226:T:C	2	194814226	T	C	ROBO2	intron_variant	34	212	0.16037735849056603	3.32886613707e-06	C	0.3194	0.07857
2:194817319:C:A	2	194817319	C	A	ROBO2	intron_variant	34	212	0.16037735849056603	3.32886613707e-06	A	0.3194	0.07857
2:194819490:G:A	2	194819490	G	A	ROBO2	intron_variant	34	212	0.16037735849056603	3.32886613707e-06	A	0.3194	0.07857
2:194819490:G:A	2	194819490	G	A	ROBO2	upstream_gene_variant	34	212	0.16037735849056603	3.32886613707e-06	A	0.3194	0.07857
14:97863480:T:A	14	97863480	T	A	ENSMMUG00000057934	intron_variant&non_coding_transcript_variant	30	210	0.14285714285714285	3.37176733115e-06	A	0.2917	0.06522
14:97863480:T:A	14	97863480	T	A	ENSMMUG00000057934	upstream_gene_variant	30	210	0.14285714285714285	3.37176733115e-06	A	0.2917	0.06522
14:97863480:T:A	14	97863480	T	A	LOC106993453	intron_variant&non_coding_transcript_variant	30	210	0.14285714285714285	3.37176733115e-06	A	0.2917	0.06522
2:4957474:C:T	2	4957474	C	T	.	intergenic_variant	36	212	0.16981132075471697	3.37934881773e-06	T	0.3194	0.09286
1:96225608:C:A	1	96225608	C	A	KCNN3	intron_variant	34	212	0.16037735849056603	3.45380986801e-06	A	0.3194	0.07857
13:26316848:A:G	13	26316848	A	G	.	intergenic_variant	27	210	0.12857142857142856	3.48426291869e-06	G	0.2778	0.05072
10:75979056:C:G	10	75979056	C	G	LOC107000402	intron_variant&non_coding_transcript_variant	43	210	0.20476190476190476	3.56320572866e-06	G	0.375	0.1159
15:94955481:C:T	15	94955481	C	T	LOC706619	intron_variant	83	208	0.39903846153846156	3.70536564246e-06	T	0.6111	0.2868
15:94955481:C:T	15	94955481	C	T	TLE4	intron_variant	83	208	0.39903846153846156	3.70536564246e-06	T	0.6111	0.2868
6:66080421:G:A	6	66080421	G	A	.	intergenic_variant	12	210	0.05714285714285714	3.84033587796e-06	A	0.1528	0.007246
6:66083148:G:A	6	66083148	G	A	.	intergenic_variant	12	210	0.05714285714285714	3.84033587796e-06	A	0.1528	0.007246
10:76007282:G:A	10	76007282	G	A	LOC107000402	intron_variant&non_coding_transcript_variant	38	210	0.18095238095238095	3.98212821647e-06	A	0.3472	0.0942
10:76013595:A:C	10	76013595	A	C	LOC107000402	intron_variant&non_coding_transcript_variant	38	210	0.18095238095238095	3.98212821647e-06	C	0.3472	0.0942
10:76014920:C:T	10	76014920	C	T	LOC107000402	intron_variant&non_coding_transcript_variant	38	210	0.18095238095238095	3.98212821647e-06	T	0.3472	0.0942
14:97883321:T:A	14	97883321	T	A	.	intergenic_variant	38	210	0.18095238095238095	3.98212821647e-06	A	0.3472	0.0942
14:97900480:G:A	14	97900480	G	A	.	intergenic_variant	34	210	0.1619047619047619	4.01317754128e-06	A	0.3194	0.07971
1:94211410:G:A	1	94211410	G	A	HDGF	intron_variant	39	212	0.18396226415094338	4.0166923886e-06	A	0.3611	0.09286
1:94211410:G:A	1	94211410	G	A	HDGF	upstream_gene_variant	39	212	0.18396226415094338	4.0166923886e-06	A	0.3611	0.09286
1:94211418:A:C	1	94211418	A	C	HDGF	intron_variant	39	212	0.18396226415094338	4.0166923886e-06	C	0.3611	0.09286
1:94211418:A:C	1	94211418	A	C	HDGF	upstream_gene_variant	39	212	0.18396226415094338	4.0166923886e-06	C	0.3611	0.09286
20:17225263:G:A	20	17225263	G	A	.	intergenic_variant	167	210	0.7952380952380952	4.04013363226e-06	G	0.3611	0.1232
10:75938201:C:T	10	75938201	C	T	.	intergenic_variant	38	210	0.18095238095238095	4.12292956044e-06	T	0.3472	0.0942
15:94976496:G:A	15	94976496	G	A	LOC706619	intron_variant	100	210	0.47619047619047616	4.16373890886e-06	A	0.2639	0.587
15:94976496:G:A	15	94976496	G	A	TLE4	intron_variant	100	210	0.47619047619047616	4.16373890886e-06	A	0.2639	0.587
15:94977472:T:C	15	94977472	T	C	LOC706619	intron_variant	100	210	0.47619047619047616	4.16373890886e-06	C	0.2639	0.587
15:94977472:T:C	15	94977472	T	C	TLE4	intron_variant	100	210	0.47619047619047616	4.16373890886e-06	C	0.2639	0.587
15:94978770:A:G	15	94978770	A	G	LOC706619	intron_variant	100	210	0.47619047619047616	4.16373890886e-06	G	0.2639	0.587
15:94978770:A:G	15	94978770	A	G	TLE4	intron_variant	100	210	0.47619047619047616	4.16373890886e-06	G	0.2639	0.587
14:97865666:A:G	14	97865666	A	G	ENSMMUG00000057934	intron_variant&non_coding_transcript_variant	34	210	0.1619047619047619	4.18243865977e-06	G	0.3194	0.07971
14:97865666:A:G	14	97865666	A	G	LOC106993453	intron_variant&non_coding_transcript_variant	34	210	0.1619047619047619	4.18243865977e-06	G	0.3194	0.07971
10:76002187:A:G	10	76002187	A	G	LOC107000402	intron_variant&non_coding_transcript_variant	35	210	0.16666666666666666	4.24707613916e-06	G	0.3194	0.08696
10:76011299:G:T	10	76011299	G	T	LOC107000402	intron_variant&non_coding_transcript_variant	35	210	0.16666666666666666	4.24707613916e-06	T	0.3194	0.08696
10:76017586:G:T	10	76017586	G	T	LOC107000402	intron_variant&non_coding_transcript_variant	35	210	0.16666666666666666	4.24707613916e-06	T	0.3194	0.08696
10:76021364:T:G	10	76021364	T	G	LOC107000402	intron_variant&non_coding_transcript_variant	35	210	0.16666666666666666	4.24707613916e-06	G	0.3194	0.08696
10:76021575:A:G	10	76021575	A	G	LOC107000402	intron_variant&non_coding_transcript_variant	35	210	0.16666666666666666	4.24707613916e-06	G	0.3194	0.08696
10:76022013:C:T	10	76022013	C	T	LOC107000402	intron_variant&non_coding_transcript_variant	35	210	0.16666666666666666	4.24707613916e-06	T	0.3194	0.08696
10:76022363:C:T	10	76022363	C	T	LOC107000402	intron_variant&non_coding_transcript_variant	35	210	0.16666666666666666	4.24707613916e-06	T	0.3194	0.08696
10:76022497:G:A	10	76022497	G	A	LOC107000402	intron_variant&non_coding_transcript_variant	35	210	0.16666666666666666	4.24707613916e-06	A	0.3194	0.08696
10:76024853:C:T	10	76024853	C	T	LOC107000402	intron_variant&non_coding_transcript_variant	35	210	0.16666666666666666	4.24707613916e-06	T	0.3194	0.08696
10:76025466:C:T	10	76025466	C	T	LOC107000402	intron_variant&non_coding_transcript_variant	35	210	0.16666666666666666	4.24707613916e-06	T	0.3194	0.08696
10:76029883:C:G	10	76029883	C	G	LOC107000402	intron_variant&non_coding_transcript_variant	35	210	0.16666666666666666	4.24707613916e-06	G	0.3194	0.08696
10:76031527:C:T	10	76031527	C	T	LOC107000402	intron_variant&non_coding_transcript_variant	35	210	0.16666666666666666	4.24707613916e-06	T	0.3194	0.08696
10:76032235:G:C	10	76032235	G	C	LOC107000402	intron_variant&non_coding_transcript_variant	35	210	0.16666666666666666	4.24707613916e-06	C	0.3194	0.08696
10:76033352:T:C	10	76033352	T	C	LOC107000402	intron_variant&non_coding_transcript_variant	35	210	0.16666666666666666	4.24707613916e-06	C	0.3194	0.08696
10:76033818:A:G	10	76033818	A	G	LOC107000402	intron_variant&non_coding_transcript_variant	175	210	0.8333333333333334	4.24707613916e-06	A	0.3194	0.08696
10:76034673:G:A	10	76034673	G	A	LOC107000402	intron_variant&non_coding_transcript_variant	35	210	0.16666666666666666	4.24707613916e-06	A	0.3194	0.08696
10:76037250:A:G	10	76037250	A	G	LOC107000402	intron_variant&non_coding_transcript_variant	35	210	0.16666666666666666	4.24707613916e-06	G	0.3194	0.08696
10:76038128:A:G	10	76038128	A	G	LOC107000402	intron_variant&non_coding_transcript_variant	35	210	0.16666666666666666	4.24707613916e-06	G	0.3194	0.08696
10:76038418:C:T	10	76038418	C	T	LOC107000402	intron_variant&non_coding_transcript_variant	35	210	0.16666666666666666	4.24707613916e-06	T	0.3194	0.08696
10:76039535:A:C	10	76039535	A	C	LOC107000402	intron_variant&non_coding_transcript_variant	35	210	0.16666666666666666	4.24707613916e-06	C	0.3194	0.08696
10:76039874:G:A	10	76039874	G	A	LOC107000402	intron_variant&non_coding_transcript_variant	35	210	0.16666666666666666	4.24707613916e-06	A	0.3194	0.08696
10:76055345:G:A	10	76055345	G	A	LOC107000402	intron_variant&non_coding_transcript_variant	35	210	0.16666666666666666	4.24707613916e-06	A	0.3194	0.08696
2:194798768:A:G	2	194798768	A	G	ROBO2	intron_variant	32	212	0.1509433962264151	4.49129220591e-06	G	0.3056	0.07143
13:41342449:T:C	13	41342449	T	C	.	intergenic_variant	63	210	0.3	4.68640121355e-06	C	0.5	0.1957
1:51428360:C:T	1	51428360	C	T	.	intergenic_variant	41	212	0.19339622641509435	4.69393604436e-06	T	0.3611	0.1071
10:98425947:G:A	10	98425947	G	A	.	intergenic_variant	9	210	0.04285714285714286	4.73167271462e-06	A	0.125	0
10:98427540:C:T	10	98427540	C	T	.	intergenic_variant	9	210	0.04285714285714286	4.73167271462e-06	T	0.125	0
10:98429902:G:T	10	98429902	G	T	.	intergenic_variant	9	210	0.04285714285714286	4.73167271462e-06	T	0.125	0
2:5054277:G:A	2	5054277	G	A	MB21D2	intron_variant	54	212	0.25471698113207547	4.75653409338e-06	A	0.4444	0.1571
13:27430280:T:G	13	27430280	T	G	.	intergenic_variant	39	210	0.18571428571428572	4.81845788594e-06	G	0.3611	0.0942
13:60354538:G:A	13	60354538	G	A	.	intergenic_variant	25	210	0.11904761904761904	4.9019683584e-06	A	0.2639	0.04348
19:5672383:C:G	19	5672383	C	G	CATSPERD	intron_variant	26	210	0.12380952380952381	4.97161035932e-06	G	0.2639	0.05072
19:5672383:C:G	19	5672383	C	G	SAFB	intron_variant	26	210	0.12380952380952381	4.97161035932e-06	G	0.2639	0.05072
19:5672518:C:T,*	19	5672518	C	T	CATSPERD	intron_variant	26	210	0.12380952380952381	4.97161035932e-06	T	0.2639	0.05072
19:5672518:C:T,*	19	5672518	C	T	SAFB	intron_variant	26	210	0.12380952380952381	4.97161035932e-06	T	0.2639	0.05072
12:6488065:C:T,A	12	6488065	C	T	CNTNAP5	intron_variant	66	210	0.3142857142857143	5.34267046496e-06	T	0.5139	0.2101
19:5641853:C:T	19	5641853	C	T	CATSPERD	intron_variant	26	210	0.12380952380952381	5.47179408997e-06	T	0.2639	0.05072
19:5641853:C:T	19	5641853	C	T	LONP1	upstream_gene_variant	26	210	0.12380952380952381	5.47179408997e-06	T	0.2639	0.05072
19:5641853:C:T	19	5641853	C	T	SAFB	intron_variant	26	210	0.12380952380952381	5.47179408997e-06	T	0.2639	0.05072
15:94979343:T:C	15	94979343	T	C	LOC706619	intron_variant	103	210	0.49047619047619045	5.48193881633e-06	C	0.2778	0.6014
15:94979343:T:C	15	94979343	T	C	TLE4	intron_variant	103	210	0.49047619047619045	5.48193881633e-06	C	0.2778	0.6014
15:94979434:T:C	15	94979434	T	C	LOC706619	intron_variant	103	210	0.49047619047619045	5.48193881633e-06	C	0.2778	0.6014
15:94979434:T:C	15	94979434	T	C	TLE4	intron_variant	103	210	0.49047619047619045	5.48193881633e-06	C	0.2778	0.6014
15:94979831:A:G	15	94979831	A	G	LOC706619	intron_variant	103	210	0.49047619047619045	5.48193881633e-06	G	0.2778	0.6014
15:94979831:A:G	15	94979831	A	G	TLE4	intron_variant	103	210	0.49047619047619045	5.48193881633e-06	G	0.2778	0.6014
15:94981973:T:C	15	94981973	T	C	LOC706619	intron_variant	103	210	0.49047619047619045	5.48193881633e-06	C	0.2778	0.6014
15:94981973:T:C	15	94981973	T	C	TLE4	intron_variant	103	210	0.49047619047619045	5.48193881633e-06	C	0.2778	0.6014
13:28786604:T:C	13	28786604	T	C	CTNNA2	intron_variant	154	210	0.7333333333333333	5.62247785256e-06	T	0.4583	0.1667
4:137513857:C:T	4	137513857	C	T	ENSMMUG00000059791	synonymous_variant	88	212	0.41509433962264153	5.67397917201e-06	T	0.2778	0.4857
4:137513857:C:T	4	137513857	C	T	LOC716074	downstream_gene_variant	88	212	0.41509433962264153	5.67397917201e-06	T	0.2778	0.4857
4:137513857:C:T	4	137513857	C	T	LOC721200	synonymous_variant	88	212	0.41509433962264153	5.67397917201e-06	T	0.2778	0.4857
4:137513857:C:T	4	137513857	C	T	STK19	downstream_gene_variant	88	212	0.41509433962264153	5.67397917201e-06	T	0.2778	0.4857
14:97880051:C:T	14	97880051	C	T	.	intergenic_variant	32	210	0.1523809523809524	5.75930402021e-06	T	0.3056	0.07246
14:97880395:G:A	14	97880395	G	A	.	intergenic_variant	32	210	0.1523809523809524	5.75930402021e-06	A	0.3056	0.07246
14:97880830:G:A	14	97880830	G	A	.	intergenic_variant	32	210	0.1523809523809524	5.75930402021e-06	A	0.3056	0.07246
14:97881611:G:T	14	97881611	G	T	.	intergenic_variant	32	210	0.1523809523809524	5.75930402021e-06	T	0.3056	0.07246
14:97882628:T:C	14	97882628	T	C	.	intergenic_variant	32	210	0.1523809523809524	5.75930402021e-06	C	0.3056	0.07246
14:97883341:A:G	14	97883341	A	G	.	intergenic_variant	32	210	0.1523809523809524	5.75930402021e-06	G	0.3056	0.07246
14:97884476:T:C	14	97884476	T	C	.	intergenic_variant	32	210	0.1523809523809524	5.75930402021e-06	C	0.3056	0.07246
14:97885446:C:T	14	97885446	C	T	.	intergenic_variant	32	210	0.1523809523809524	5.75930402021e-06	T	0.3056	0.07246
14:97900408:C:T	14	97900408	C	T	.	intergenic_variant	32	210	0.1523809523809524	5.75930402021e-06	T	0.3056	0.07246
14:97903562:A:C	14	97903562	A	C	.	intergenic_variant	32	210	0.1523809523809524	5.75930402021e-06	C	0.3056	0.07246
14:38923092:C:G	14	38923092	C	G	ANO3	intron_variant	141	210	0.6714285714285714	5.76112453057e-06	C	0.5278	0.2246
13:27431346:A:G	13	27431346	A	G	.	intergenic_variant	26	210	0.12380952380952381	5.7898623512e-06	G	0.2639	0.05072
13:27433642:G:A	13	27433642	G	A	.	intergenic_variant	26	210	0.12380952380952381	5.7898623512e-06	A	0.2639	0.05072
13:27433871:G:A	13	27433871	G	A	.	intergenic_variant	26	210	0.12380952380952381	5.7898623512e-06	A	0.2639	0.05072
13:27435488:G:T	13	27435488	G	T	.	intergenic_variant	26	210	0.12380952380952381	5.7898623512e-06	T	0.2639	0.05072
13:27436980:A:G	13	27436980	A	G	.	intergenic_variant	26	210	0.12380952380952381	5.7898623512e-06	G	0.2639	0.05072
1:85563409:A:T	1	85563409	A	T	LOC114669950	intron_variant&non_coding_transcript_variant	20	212	0.09433962264150944	5.81831533105e-06	T	0.2222	0.02857
15:94975017:T:A,G	15	94975017	T	A	LOC706619	intron_variant	99	210	0.4714285714285714	5.96640289043e-06	A	0.2639	0.5797
15:94975017:T:A,G	15	94975017	T	A	TLE4	intron_variant	99	210	0.4714285714285714	5.96640289043e-06	A	0.2639	0.5797
13:68234501:G:T	13	68234501	G	T	ENSMMUG00000061375	intron_variant&non_coding_transcript_variant	36	210	0.17142857142857143	6.03459825715e-06	T	0.3333	0.08696
13:68234501:G:T	13	68234501	G	T	ENSMMUG00000061375	upstream_gene_variant	36	210	0.17142857142857143	6.03459825715e-06	T	0.3333	0.08696
15:94946065:T:G	15	94946065	T	G	LOC706619	intron_variant	125	210	0.5952380952380952	6.10053654148e-06	T	0.6111	0.2971
15:94946065:T:G	15	94946065	T	G	TLE4	intron_variant	125	210	0.5952380952380952	6.10053654148e-06	T	0.6111	0.2971
15:94947279:T:G	15	94947279	T	G	LOC706619	intron_variant	125	210	0.5952380952380952	6.10053654148e-06	T	0.6111	0.2971
15:94947279:T:G	15	94947279	T	G	TLE4	intron_variant	125	210	0.5952380952380952	6.10053654148e-06	T	0.6111	0.2971
15:94951199:C:G	15	94951199	C	G	LOC706619	intron_variant	125	210	0.5952380952380952	6.10053654148e-06	C	0.6111	0.2971
15:94951199:C:G	15	94951199	C	G	TLE4	intron_variant	125	210	0.5952380952380952	6.10053654148e-06	C	0.6111	0.2971
15:94952949:T:C	15	94952949	T	C	LOC706619	intron_variant	125	210	0.5952380952380952	6.10053654148e-06	T	0.6111	0.2971
15:94952949:T:C	15	94952949	T	C	TLE4	intron_variant	125	210	0.5952380952380952	6.10053654148e-06	T	0.6111	0.2971
15:94954938:C:T	15	94954938	C	T	LOC706619	intron_variant	85	210	0.40476190476190477	6.10053654148e-06	T	0.6111	0.2971
15:94954938:C:T	15	94954938	C	T	TLE4	intron_variant	85	210	0.40476190476190477	6.10053654148e-06	T	0.6111	0.2971
15:94957527:T:C	15	94957527	T	C	LOC706619	intron_variant	85	210	0.40476190476190477	6.10053654148e-06	C	0.6111	0.2971
15:94957527:T:C	15	94957527	T	C	LOC706619	upstream_gene_variant	85	210	0.40476190476190477	6.10053654148e-06	C	0.6111	0.2971
15:94957527:T:C	15	94957527	T	C	TLE4	intron_variant	85	210	0.40476190476190477	6.10053654148e-06	C	0.6111	0.2971
15:94959025:C:T	15	94959025	C	T	LOC706619	intron_variant	85	210	0.40476190476190477	6.10053654148e-06	T	0.6111	0.2971
15:94959025:C:T	15	94959025	C	T	LOC706619	upstream_gene_variant	85	210	0.40476190476190477	6.10053654148e-06	T	0.6111	0.2971
15:94959025:C:T	15	94959025	C	T	TLE4	intron_variant	85	210	0.40476190476190477	6.10053654148e-06	T	0.6111	0.2971
15:94964313:G:A	15	94964313	G	A	LOC706619	intron_variant	85	210	0.40476190476190477	6.10053654148e-06	A	0.6111	0.2971
15:94964313:G:A	15	94964313	G	A	TLE4	intron_variant	85	210	0.40476190476190477	6.10053654148e-06	A	0.6111	0.2971
15:94966706:A:G	15	94966706	A	G	LOC706619	intron_variant	85	210	0.40476190476190477	6.10053654148e-06	G	0.6111	0.2971
15:94966706:A:G	15	94966706	A	G	TLE4	intron_variant	85	210	0.40476190476190477	6.10053654148e-06	G	0.6111	0.2971
15:94970528:T:A	15	94970528	T	A	LOC706619	intron_variant	85	210	0.40476190476190477	6.10053654148e-06	A	0.6111	0.2971
15:94970528:T:A	15	94970528	T	A	TLE4	intron_variant	85	210	0.40476190476190477	6.10053654148e-06	A	0.6111	0.2971
13:26827412:A:C	13	26827412	A	C	.	intergenic_variant	21	210	0.1	6.22025661992e-06	C	0.2222	0.03623
13:66630847:C:T	13	66630847	C	T	EML4	intron_variant	28	210	0.13333333333333333	6.56483975424e-06	T	0.2917	0.05072
13:66632179:C:A	13	66632179	C	A	EML4	intron_variant	28	210	0.13333333333333333	6.56483975424e-06	A	0.2917	0.05072
13:66633334:G:A	13	66633334	G	A	EML4	intron_variant	28	210	0.13333333333333333	6.56483975424e-06	A	0.2917	0.05072
19:5672491:C:T	19	5672491	C	T	CATSPERD	intron_variant	25	210	0.11904761904761904	6.7080925333e-06	T	0.25	0.05072
19:5672491:C:T	19	5672491	C	T	SAFB	intron_variant	25	210	0.11904761904761904	6.7080925333e-06	T	0.25	0.05072
13:68433741:A:G	13	68433741	A	G	SLC8A1	intron_variant	86	210	0.4095238095238095	6.9114211391e-06	G	0.6111	0.3043
18:17460404:C:G	18	17460404	C	G	.	intergenic_variant	9	210	0.04285714285714286	7.03959699859e-06	G	0.125	0
18:17463939:A:C	18	17463939	A	C	Metazoa_SRP	upstream_gene_variant	9	210	0.04285714285714286	7.03959699859e-06	C	0.125	0
18:17464730:T:C	18	17464730	T	C	Metazoa_SRP	upstream_gene_variant	9	210	0.04285714285714286	7.03959699859e-06	C	0.125	0
11:62377193:A:C	11	62377193	A	C	LOC114670877	downstream_gene_variant	31	210	0.14761904761904762	7.18874080506e-06	C	0.2917	0.07246
11:62377193:A:C	11	62377193	A	C	PPM1H	intron_variant	31	210	0.14761904761904762	7.18874080506e-06	C	0.2917	0.07246
19:5549975:G:A	19	5549975	G	A	SAFB	intron_variant	25	210	0.11904761904761904	7.28764535244e-06	A	0.25	0.05072
19:5585918:C:T	19	5585918	C	T	SAFB	intron_variant	25	210	0.11904761904761904	7.28764535244e-06	T	0.25	0.05072
19:5585918:C:T	19	5585918	C	T	SAFB	synonymous_variant	25	210	0.11904761904761904	7.28764535244e-06	T	0.25	0.05072
14:97887776:A:G	14	97887776	A	G	.	intergenic_variant	44	210	0.20952380952380953	7.29436307198e-06	G	0.375	0.1232
6:140657475:C:T	6	140657475	C	T	.	intergenic_variant	24	210	0.11428571428571428	7.47487725883e-06	T	0.2361	0.05072
10:75978937:T:G	10	75978937	T	G	LOC107000402	intron_variant&non_coding_transcript_variant	166	210	0.7904761904761904	7.48123298979e-06	T	0.375	0.1232
19:5577126:G:A	19	5577126	G	A	LOC114674128	downstream_gene_variant	25	210	0.11904761904761904	7.58837820364e-06	A	0.25	0.05072
19:5577126:G:A	19	5577126	G	A	SAFB	intron_variant	25	210	0.11904761904761904	7.58837820364e-06	A	0.25	0.05072
15:85564000:G:T	15	85564000	G	T	LOC106993784	intron_variant&non_coding_transcript_variant	65	210	0.30952380952380953	7.70976647793e-06	T	0.5	0.2101
15:85564000:G:T	15	85564000	G	T	MAMDC2	intron_variant	65	210	0.30952380952380953	7.70976647793e-06	T	0.5	0.2101
15:85564000:G:T	15	85564000	G	T	MAMDC2	intron_variant&non_coding_transcript_variant	65	210	0.30952380952380953	7.70976647793e-06	T	0.5	0.2101
15:85565518:G:C	15	85565518	G	C	LOC106993784	intron_variant&non_coding_transcript_variant	65	210	0.30952380952380953	7.70976647793e-06	C	0.5	0.2101
15:85565518:G:C	15	85565518	G	C	MAMDC2	intron_variant	65	210	0.30952380952380953	7.70976647793e-06	C	0.5	0.2101
15:85565518:G:C	15	85565518	G	C	MAMDC2	intron_variant&non_coding_transcript_variant	65	210	0.30952380952380953	7.70976647793e-06	C	0.5	0.2101
2:4959364:G:T	2	4959364	G	T	.	intergenic_variant	32	212	0.1509433962264151	7.73029995314e-06	T	0.2917	0.07857
2:4962282:C:T	2	4962282	C	T	.	intergenic_variant	32	212	0.1509433962264151	7.73029995314e-06	T	0.2917	0.07857
2:4963104:A:C	2	4963104	A	C	.	intergenic_variant	32	212	0.1509433962264151	7.73029995314e-06	C	0.2917	0.07857
2:4963276:A:C	2	4963276	A	C	.	intergenic_variant	32	212	0.1509433962264151	7.73029995314e-06	C	0.2917	0.07857
2:4964762:C:T	2	4964762	C	T	.	intergenic_variant	32	212	0.1509433962264151	7.73029995314e-06	T	0.2917	0.07857
2:4964943:C:G	2	4964943	C	G	.	intergenic_variant	32	212	0.1509433962264151	7.73029995314e-06	G	0.2917	0.07857
2:4965685:C:A	2	4965685	C	A	.	intergenic_variant	32	212	0.1509433962264151	7.73029995314e-06	A	0.2917	0.07857
2:4968309:C:T	2	4968309	C	T	.	intergenic_variant	32	212	0.1509433962264151	7.73029995314e-06	T	0.2917	0.07857
2:4968831:G:A	2	4968831	G	A	.	intergenic_variant	32	212	0.1509433962264151	7.73029995314e-06	A	0.2917	0.07857
2:4969385:A:G,*	2	4969385	A	G	.	intergenic_variant	32	212	0.1509433962264151	7.73029995314e-06	G	0.2917	0.07857
2:4969676:G:A	2	4969676	G	A	.	intergenic_variant	32	212	0.1509433962264151	7.73029995314e-06	A	0.2917	0.07857
2:4971230:G:T	2	4971230	G	T	.	intergenic_variant	32	212	0.1509433962264151	7.73029995314e-06	T	0.2917	0.07857
2:4971947:G:A	2	4971947	G	A	.	intergenic_variant	32	212	0.1509433962264151	7.73029995314e-06	A	0.2917	0.07857
2:4974051:A:T	2	4974051	A	T	.	intergenic_variant	32	212	0.1509433962264151	7.73029995314e-06	T	0.2917	0.07857
2:4974250:G:T	2	4974250	G	T	.	intergenic_variant	32	212	0.1509433962264151	7.73029995314e-06	T	0.2917	0.07857
13:61175313:C:T	13	61175313	C	T	.	intergenic_variant	29	210	0.1380952380952381	7.73165183863e-06	T	0.2917	0.05797
17:7524168:A:G	17	7524168	A	G	FLT1	intron_variant	16	210	0.0761904761904762	7.78838136346e-06	G	0.1806	0.02174
15:72052649:C:T	15	72052649	C	T	.	intergenic_variant	122	210	0.580952380952381	7.8078541376e-06	C	0.1944	0.5362
15:72053391:A:G	15	72053391	A	G	.	intergenic_variant	122	210	0.580952380952381	7.8078541376e-06	A	0.1944	0.5362
15:72054564:T:A	15	72054564	T	A	.	intergenic_variant	122	210	0.580952380952381	7.8078541376e-06	T	0.1944	0.5362
15:72054952:C:T	15	72054952	C	T	.	intergenic_variant	122	210	0.580952380952381	7.8078541376e-06	C	0.1944	0.5362
15:72055125:G:A	15	72055125	G	A	.	intergenic_variant	122	210	0.580952380952381	7.8078541376e-06	G	0.1944	0.5362
15:72056107:C:A	15	72056107	C	A	.	intergenic_variant	122	210	0.580952380952381	7.8078541376e-06	C	0.1944	0.5362
13:966445:G:A	13	966445	G	A	ENSMMUG00000049996	downstream_gene_variant	19	210	0.09047619047619047	8.00063652953e-06	A	0.2083	0.02899
13:966445:G:A	13	966445	G	A	KANSL3	intron_variant	19	210	0.09047619047619047	8.00063652953e-06	A	0.2083	0.02899
13:966445:G:A	13	966445	G	A	KANSL3	intron_variant&non_coding_transcript_variant	19	210	0.09047619047619047	8.00063652953e-06	A	0.2083	0.02899
13:966445:G:A	13	966445	G	A	KANSL3	upstream_gene_variant	19	210	0.09047619047619047	8.00063652953e-06	A	0.2083	0.02899
13:967099:T:C	13	967099	T	C	ENSMMUG00000049996	downstream_gene_variant	18	210	0.08571428571428572	8.10564918612e-06	C	0.1944	0.02899
13:967099:T:C	13	967099	T	C	KANSL3	intron_variant	18	210	0.08571428571428572	8.10564918612e-06	C	0.1944	0.02899
13:967099:T:C	13	967099	T	C	KANSL3	intron_variant&non_coding_transcript_variant	18	210	0.08571428571428572	8.10564918612e-06	C	0.1944	0.02899
13:967164:C:T	13	967164	C	T	ENSMMUG00000049996	downstream_gene_variant	18	210	0.08571428571428572	8.10564918612e-06	T	0.1944	0.02899
13:967164:C:T	13	967164	C	T	KANSL3	intron_variant	18	210	0.08571428571428572	8.10564918612e-06	T	0.1944	0.02899
13:967164:C:T	13	967164	C	T	KANSL3	intron_variant&non_coding_transcript_variant	18	210	0.08571428571428572	8.10564918612e-06	T	0.1944	0.02899
15:94977002:A:G	15	94977002	A	G	LOC706619	intron_variant	109	210	0.5190476190476191	8.15317805673e-06	A	0.6944	0.3696
15:94977002:A:G	15	94977002	A	G	TLE4	intron_variant	109	210	0.5190476190476191	8.15317805673e-06	A	0.6944	0.3696
13:28183792:C:A	13	28183792	C	A	CTNNA2	intron_variant	74	208	0.3557692307692308	8.28649760248e-06	A	0.5556	0.25
13:61167992:G:A	13	61167992	G	A	.	intergenic_variant	30	210	0.14285714285714285	8.35625579764e-06	A	0.2917	0.06522
13:48519472:C:A	13	48519472	C	A	ENSMMUG00000049993	upstream_gene_variant	15	210	0.07142857142857142	8.47067895811e-06	A	0.1806	0.01449
2:194786292:C:T	2	194786292	C	T	ROBO2	intron_variant	32	208	0.15384615384615385	8.52523787672e-06	T	0.3194	0.06618
14:97886197:C:T	14	97886197	C	T	.	intergenic_variant	39	210	0.18571428571428572	8.53335049511e-06	T	0.3472	0.1014
19:5545069:A:G	19	5545069	A	G	SAFB	intron_variant	23	210	0.10952380952380952	8.59871245559e-06	G	0.2361	0.04348
19:5545069:A:G	19	5545069	A	G	SAFB	upstream_gene_variant	23	210	0.10952380952380952	8.59871245559e-06	G	0.2361	0.04348
19:5545069:A:G	19	5545069	A	G	SAFB2	upstream_gene_variant	23	210	0.10952380952380952	8.59871245559e-06	G	0.2361	0.04348
11:22198163:T:C	11	22198163	T	C	SLCO1C1	downstream_gene_variant	31	210	0.14761904761904762	8.63515949577e-06	C	0.2917	0.07246
14:97867190:C:T	14	97867190	C	T	ENSMMUG00000057934	upstream_gene_variant	31	210	0.14761904761904762	8.76089689568e-06	T	0.2917	0.07246
14:97867190:C:T	14	97867190	C	T	LOC106993453	upstream_gene_variant	31	210	0.14761904761904762	8.76089689568e-06	T	0.2917	0.07246
14:97868913:G:A	14	97868913	G	A	ENSMMUG00000057934	upstream_gene_variant	31	210	0.14761904761904762	8.76089689568e-06	A	0.2917	0.07246
14:97868913:G:A	14	97868913	G	A	LOC106993453	upstream_gene_variant	31	210	0.14761904761904762	8.76089689568e-06	A	0.2917	0.07246
14:97868929:G:A	14	97868929	G	A	ENSMMUG00000057934	upstream_gene_variant	31	210	0.14761904761904762	8.76089689568e-06	A	0.2917	0.07246
14:97868929:G:A	14	97868929	G	A	LOC106993453	upstream_gene_variant	31	210	0.14761904761904762	8.76089689568e-06	A	0.2917	0.07246
14:97869710:C:A	14	97869710	C	A	ENSMMUG00000057934	upstream_gene_variant	31	210	0.14761904761904762	8.76089689568e-06	A	0.2917	0.07246
14:97869710:C:A	14	97869710	C	A	LOC106993453	upstream_gene_variant	31	210	0.14761904761904762	8.76089689568e-06	A	0.2917	0.07246
13:69857256:T:A	13	69857256	T	A	SOS1	intron_variant	40	210	0.19047619047619047	8.84990521817e-06	A	0.3472	0.1087
15:33604044:G:A	15	33604044	G	A	EPB41L4B	intron_variant	19	210	0.09047619047619047	9.05125794793e-06	A	0.2083	0.02899
15:33606323:T:G	15	33606323	T	G	EPB41L4B	intron_variant	19	210	0.09047619047619047	9.05125794793e-06	G	0.2083	0.02899
15:33607409:C:T	15	33607409	C	T	EPB41L4B	intron_variant	19	210	0.09047619047619047	9.05125794793e-06	T	0.2083	0.02899
15:33608347:C:A	15	33608347	C	A	EPB41L4B	intron_variant	19	210	0.09047619047619047	9.05125794793e-06	A	0.2083	0.02899
15:33612118:G:A	15	33612118	G	A	EPB41L4B	intron_variant	19	210	0.09047619047619047	9.05125794793e-06	A	0.2083	0.02899
15:33612398:T:A	15	33612398	T	A	EPB41L4B	intron_variant	19	210	0.09047619047619047	9.05125794793e-06	A	0.2083	0.02899
15:33613193:A:G	15	33613193	A	G	EPB41L4B	intron_variant	19	210	0.09047619047619047	9.05125794793e-06	G	0.2083	0.02899
15:33617099:G:A	15	33617099	G	A	EPB41L4B	intron_variant	19	210	0.09047619047619047	9.05125794793e-06	A	0.2083	0.02899
15:33621935:C:G	15	33621935	C	G	EPB41L4B	intron_variant	19	210	0.09047619047619047	9.05125794793e-06	G	0.2083	0.02899
15:33622273:T:C	15	33622273	T	C	EPB41L4B	intron_variant	19	210	0.09047619047619047	9.05125794793e-06	C	0.2083	0.02899
15:33664791:T:G	15	33664791	T	G	EPB41L4B	3_prime_UTR_variant	19	210	0.09047619047619047	9.05125794793e-06	G	0.2083	0.02899
15:33664791:T:G	15	33664791	T	G	EPB41L4B	downstream_gene_variant	19	210	0.09047619047619047	9.05125794793e-06	G	0.2083	0.02899
15:33664791:T:G	15	33664791	T	G	EPB41L4B	intron_variant	19	210	0.09047619047619047	9.05125794793e-06	G	0.2083	0.02899
15:33664959:A:G	15	33664959	A	G	EPB41L4B	3_prime_UTR_variant	19	210	0.09047619047619047	9.05125794793e-06	G	0.2083	0.02899
15:33664959:A:G	15	33664959	A	G	EPB41L4B	downstream_gene_variant	19	210	0.09047619047619047	9.05125794793e-06	G	0.2083	0.02899
15:33664959:A:G	15	33664959	A	G	EPB41L4B	intron_variant	19	210	0.09047619047619047	9.05125794793e-06	G	0.2083	0.02899
15:33665241:G:T	15	33665241	G	T	EPB41L4B	3_prime_UTR_variant	19	210	0.09047619047619047	9.05125794793e-06	T	0.2083	0.02899
15:33665241:G:T	15	33665241	G	T	EPB41L4B	downstream_gene_variant	19	210	0.09047619047619047	9.05125794793e-06	T	0.2083	0.02899
15:33665241:G:T	15	33665241	G	T	EPB41L4B	intron_variant	19	210	0.09047619047619047	9.05125794793e-06	T	0.2083	0.02899
15:33671676:G:A	15	33671676	G	A	EPB41L4B	intron_variant	19	210	0.09047619047619047	9.05125794793e-06	A	0.2083	0.02899
15:33676846:A:G	15	33676846	A	G	EPB41L4B	intron_variant	19	210	0.09047619047619047	9.05125794793e-06	G	0.2083	0.02899
15:33679511:G:A	15	33679511	G	A	EPB41L4B	intron_variant	19	210	0.09047619047619047	9.05125794793e-06	A	0.2083	0.02899
15:33681883:C:T	15	33681883	C	T	EPB41L4B	intron_variant	19	210	0.09047619047619047	9.05125794793e-06	T	0.2083	0.02899
15:33682823:A:G	15	33682823	A	G	EPB41L4B	intron_variant	19	210	0.09047619047619047	9.05125794793e-06	G	0.2083	0.02899
15:33686270:A:G	15	33686270	A	G	EPB41L4B	intron_variant	19	210	0.09047619047619047	9.05125794793e-06	G	0.2083	0.02899
15:33688303:A:G	15	33688303	A	G	EPB41L4B	intron_variant	19	210	0.09047619047619047	9.05125794793e-06	G	0.2083	0.02899
15:33694989:T:C	15	33694989	T	C	EPB41L4B	intron_variant	19	210	0.09047619047619047	9.05125794793e-06	C	0.2083	0.02899
15:33695947:C:G	15	33695947	C	G	EPB41L4B	intron_variant	19	210	0.09047619047619047	9.05125794793e-06	G	0.2083	0.02899
15:33696663:A:G	15	33696663	A	G	EPB41L4B	intron_variant	19	210	0.09047619047619047	9.05125794793e-06	G	0.2083	0.02899
15:33697801:T:C	15	33697801	T	C	EPB41L4B	intron_variant	19	210	0.09047619047619047	9.05125794793e-06	C	0.2083	0.02899
15:33703512:C:G	15	33703512	C	G	EPB41L4B	intron_variant	19	210	0.09047619047619047	9.05125794793e-06	G	0.2083	0.02899
11:30467563:T:C	11	30467563	T	C	.	intergenic_variant	48	210	0.22857142857142856	9.06921439172e-06	C	0.4028	0.1377
11:30467761:T:C	11	30467761	T	C	.	intergenic_variant	48	210	0.22857142857142856	9.06921439172e-06	C	0.4028	0.1377
10:75940820:T:C	10	75940820	T	C	.	intergenic_variant	39	210	0.18571428571428572	9.09728883899e-06	C	0.3472	0.1014
10:75941774:C:T	10	75941774	C	T	.	intergenic_variant	39	210	0.18571428571428572	9.09728883899e-06	T	0.3472	0.1014
16:70078086:C:T,*	16	70078086	C	T	ENSMMUG00000064463	intron_variant&non_coding_transcript_variant	15	210	0.07142857142857142	9.16660105068e-06	T	0.1806	0.01449
16:70078086:C:T,*	16	70078086	C	T	LOC100427284	downstream_gene_variant	15	210	0.07142857142857142	9.16660105068e-06	T	0.1806	0.01449
16:70078086:C:T,*	16	70078086	C	T	Metazoa_SRP	downstream_gene_variant	15	210	0.07142857142857142	9.16660105068e-06	T	0.1806	0.01449
15:33680737:G:A	15	33680737	G	A	EPB41L4B	intron_variant	18	210	0.08571428571428572	9.2037144003e-06	A	0.1944	0.02899
14:97882679:A:T	14	97882679	A	T	.	intergenic_variant	35	210	0.16666666666666666	9.24940903583e-06	T	0.3194	0.08696
19:2733536:G:A	19	2733536	G	A	LOC114674137	upstream_gene_variant	69	210	0.32857142857142857	9.34347318365e-06	A	0.5278	0.2246
19:2733536:G:A	19	2733536	G	A	ZNF555	intron_variant	69	210	0.32857142857142857	9.34347318365e-06	A	0.5278	0.2246
10:75982256:G:A	10	75982256	G	A	LOC107000402	intron_variant&non_coding_transcript_variant	35	210	0.16666666666666666	9.74678115789e-06	A	0.3194	0.08696
13:26545247:A:G	13	26545247	A	G	.	intergenic_variant	35	210	0.16666666666666666	9.74678115789e-06	G	0.3194	0.08696
13:26545953:T:C	13	26545953	T	C	.	intergenic_variant	35	210	0.16666666666666666	9.74678115789e-06	C	0.3194	0.08696
13:26546384:C:T,G	13	26546384	C	T	.	intergenic_variant	35	210	0.16666666666666666	9.74678115789e-06	T	0.3194	0.08696
13:26548773:G:A	13	26548773	G	A	.	intergenic_variant	35	210	0.16666666666666666	9.74678115789e-06	A	0.3194	0.08696
19:5582883:A:G	19	5582883	A	G	SAFB	intron_variant	35	210	0.16666666666666666	9.74678115789e-06	G	0.3194	0.08696
19:5582883:A:G	19	5582883	A	G	SAFB	splice_acceptor_variant	35	210	0.16666666666666666	9.74678115789e-06	G	0.3194	0.08696
13:28182899:T:C	13	28182899	T	C	CTNNA2	intron_variant	75	210	0.35714285714285715	9.87734508902e-06	C	0.5556	0.2536
10:16582055:A:G	10	16582055	A	G	ENSMMUG00000041982	intron_variant&non_coding_transcript_variant	51	210	0.24285714285714285	1.01044716283e-05	G	0.4028	0.1594
X:51518890:C:T	X	51518890	C	T	ENSMMUG00000050420	upstream_gene_variant	38	210	0.18095238095238095	1.02028018012e-05	T	0.2889	0.08081
X:51518890:C:T	X	51518890	C	T	LOC717718	upstream_gene_variant	38	210	0.18095238095238095	1.02028018012e-05	T	0.2889	0.08081
10:75925816:T:G	10	75925816	T	G	LOC114670478	upstream_gene_variant	58	210	0.2761904761904762	1.05738320154e-05	G	0.4583	0.1812
19:5594683:G:T	19	5594683	G	T	MICOS13	downstream_gene_variant	27	196	0.1377551020408163	1.05766529249e-05	T	0.2941	0.05469
19:5594683:G:T	19	5594683	G	T	SAFB	downstream_gene_variant	27	196	0.1377551020408163	1.05766529249e-05	T	0.2941	0.05469
19:5594683:G:T	19	5594683	G	T	SAFB	intron_variant	27	196	0.1377551020408163	1.05766529249e-05	T	0.2941	0.05469
2:194692229:G:A	2	194692229	G	A	ROBO2	intron_variant	33	212	0.15566037735849056	1.12631960349e-05	A	0.3056	0.07857
2:194805818:C:T	2	194805818	C	T	ROBO2	intron_variant	33	212	0.15566037735849056	1.12631960349e-05	T	0.3056	0.07857
2:194807171:C:G	2	194807171	C	G	ROBO2	intron_variant	33	212	0.15566037735849056	1.12631960349e-05	G	0.3056	0.07857
2:194808067:G:A	2	194808067	G	A	ROBO2	intron_variant	33	212	0.15566037735849056	1.12631960349e-05	A	0.3056	0.07857
13:66637091:A:C	13	66637091	A	C	EML4	upstream_gene_variant	31	210	0.14761904761904762	1.15799182221e-05	C	0.3056	0.06522
2:194487930:T:G	2	194487930	T	G	ROBO2	intron_variant	83	212	0.3915094339622642	1.17034009426e-05	G	0.5972	0.2857
14:97862996:A:G	14	97862996	A	G	ENSMMUG00000057934	intron_variant&non_coding_transcript_variant	29	210	0.1380952380952381	1.19277973736e-05	G	0.2778	0.06522
14:97862996:A:G	14	97862996	A	G	ENSMMUG00000057934	upstream_gene_variant	29	210	0.1380952380952381	1.19277973736e-05	G	0.2778	0.06522
14:97862996:A:G	14	97862996	A	G	LOC106993453	intron_variant&non_coding_transcript_variant	29	210	0.1380952380952381	1.19277973736e-05	G	0.2778	0.06522
15:33672818:C:T	15	33672818	C	T	EPB41L4B	intron_variant	19	206	0.09223300970873786	1.21434721329e-05	T	0.2083	0.02985
14:97859865:G:A	14	97859865	G	A	ENSMMUG00000057934	intron_variant&non_coding_transcript_variant	29	210	0.1380952380952381	1.23028124371e-05	A	0.2778	0.06522
14:97859865:G:A	14	97859865	G	A	ENSMMUG00000057934	non_coding_transcript_exon_variant	29	210	0.1380952380952381	1.23028124371e-05	A	0.2778	0.06522
14:97859865:G:A	14	97859865	G	A	ENSMMUG00000057934	upstream_gene_variant	29	210	0.1380952380952381	1.23028124371e-05	A	0.2778	0.06522
14:97859865:G:A	14	97859865	G	A	LOC106993453	non_coding_transcript_exon_variant	29	210	0.1380952380952381	1.23028124371e-05	A	0.2778	0.06522
14:97866510:G:A	14	97866510	G	A	ENSMMUG00000057934	upstream_gene_variant	29	210	0.1380952380952381	1.23028124371e-05	A	0.2778	0.06522
14:97866510:G:A	14	97866510	G	A	LOC106993453	upstream_gene_variant	29	210	0.1380952380952381	1.23028124371e-05	A	0.2778	0.06522
14:97869042:C:T	14	97869042	C	T	ENSMMUG00000057934	upstream_gene_variant	29	210	0.1380952380952381	1.23028124371e-05	T	0.2778	0.06522
14:97869042:C:T	14	97869042	C	T	LOC106993453	upstream_gene_variant	29	210	0.1380952380952381	1.23028124371e-05	T	0.2778	0.06522
14:97871425:G:A	14	97871425	G	A	.	intergenic_variant	29	210	0.1380952380952381	1.23028124371e-05	A	0.2778	0.06522
14:97871765:T:C	14	97871765	T	C	.	intergenic_variant	29	210	0.1380952380952381	1.23028124371e-05	C	0.2778	0.06522
14:97877421:C:T	14	97877421	C	T	.	intergenic_variant	29	210	0.1380952380952381	1.23028124371e-05	T	0.2778	0.06522
14:97877619:A:C	14	97877619	A	C	.	intergenic_variant	29	210	0.1380952380952381	1.23028124371e-05	C	0.2778	0.06522
14:97877690:A:G	14	97877690	A	G	.	intergenic_variant	29	210	0.1380952380952381	1.23028124371e-05	G	0.2778	0.06522
14:97879587:T:C	14	97879587	T	C	.	intergenic_variant	29	210	0.1380952380952381	1.23028124371e-05	C	0.2778	0.06522
14:97880594:G:A	14	97880594	G	A	.	intergenic_variant	29	210	0.1380952380952381	1.23028124371e-05	A	0.2778	0.06522
14:97882319:A:G	14	97882319	A	G	.	intergenic_variant	29	210	0.1380952380952381	1.23028124371e-05	G	0.2778	0.06522
14:97885229:A:G	14	97885229	A	G	.	intergenic_variant	29	210	0.1380952380952381	1.23028124371e-05	G	0.2778	0.06522
14:97885867:A:G	14	97885867	A	G	.	intergenic_variant	29	210	0.1380952380952381	1.23028124371e-05	G	0.2778	0.06522
14:97886032:C:G	14	97886032	C	G	.	intergenic_variant	29	210	0.1380952380952381	1.23028124371e-05	G	0.2778	0.06522
14:97888539:C:G	14	97888539	C	G	.	intergenic_variant	29	210	0.1380952380952381	1.23028124371e-05	G	0.2778	0.06522
14:97889232:G:A	14	97889232	G	A	.	intergenic_variant	29	210	0.1380952380952381	1.23028124371e-05	A	0.2778	0.06522
14:97891349:C:G	14	97891349	C	G	.	intergenic_variant	29	210	0.1380952380952381	1.23028124371e-05	G	0.2778	0.06522
14:97891881:G:T	14	97891881	G	T	.	intergenic_variant	29	210	0.1380952380952381	1.23028124371e-05	T	0.2778	0.06522
14:97892993:G:A	14	97892993	G	A	.	intergenic_variant	29	210	0.1380952380952381	1.23028124371e-05	A	0.2778	0.06522
14:97893812:T:C	14	97893812	T	C	.	intergenic_variant	29	210	0.1380952380952381	1.23028124371e-05	C	0.2778	0.06522
14:97894868:T:C	14	97894868	T	C	.	intergenic_variant	29	210	0.1380952380952381	1.23028124371e-05	C	0.2778	0.06522
14:97894877:T:C	14	97894877	T	C	.	intergenic_variant	29	210	0.1380952380952381	1.23028124371e-05	C	0.2778	0.06522
14:97896230:T:A	14	97896230	T	A	.	intergenic_variant	29	210	0.1380952380952381	1.23028124371e-05	A	0.2778	0.06522
14:97898107:T:C	14	97898107	T	C	.	intergenic_variant	29	210	0.1380952380952381	1.23028124371e-05	C	0.2778	0.06522
14:97900645:A:G	14	97900645	A	G	.	intergenic_variant	29	210	0.1380952380952381	1.23028124371e-05	G	0.2778	0.06522
14:97900842:C:T	14	97900842	C	T	.	intergenic_variant	29	210	0.1380952380952381	1.23028124371e-05	T	0.2778	0.06522
14:97904274:A:C	14	97904274	A	C	.	intergenic_variant	29	210	0.1380952380952381	1.23028124371e-05	C	0.2778	0.06522
14:97908766:C:A,T	14	97908766	C	A	.	intergenic_variant	29	210	0.1380952380952381	1.23028124371e-05	A	0.2778	0.06522
19:5579046:G:T	19	5579046	G	T	LOC114674128	upstream_gene_variant	26	212	0.12264150943396226	1.27108553115e-05	T	0.2639	0.05
19:5579046:G:T	19	5579046	G	T	SAFB	intron_variant	26	212	0.12264150943396226	1.27108553115e-05	T	0.2639	0.05
17:7138718:A:C	17	7138718	A	C	.	intergenic_variant	188	210	0.8952380952380953	1.27154602607e-05	A	0.25	0.02899
14:107163392:A:G	14	107163392	A	G	.	intergenic_variant	84	210	0.4	1.28898644855e-05	G	0.5972	0.2971
14:107163493:G:A	14	107163493	G	A	.	intergenic_variant	84	210	0.4	1.28898644855e-05	A	0.5972	0.2971
1:94213224:T:C	1	94213224	T	C	HDGF	intron_variant	38	212	0.1792452830188679	1.29820770873e-05	C	0.3472	0.09286
1:94213224:T:C	1	94213224	T	C	HDGF	start_lost	38	212	0.1792452830188679	1.29820770873e-05	C	0.3472	0.09286
1:94213224:T:C	1	94213224	T	C	HDGF	upstream_gene_variant	38	212	0.1792452830188679	1.29820770873e-05	C	0.3472	0.09286
15:94984893:G:T	15	94984893	G	T	LOC706619	intron_variant	86	210	0.4095238095238095	1.34005684601e-05	T	0.6111	0.3043
15:94984893:G:T	15	94984893	G	T	TLE4	intron_variant	86	210	0.4095238095238095	1.34005684601e-05	T	0.6111	0.3043
15:94991571:A:C	15	94991571	A	C	LOC706619	intron_variant	86	210	0.4095238095238095	1.34005684601e-05	C	0.6111	0.3043
15:94991571:A:C	15	94991571	A	C	TLE4	intron_variant	86	210	0.4095238095238095	1.34005684601e-05	C	0.6111	0.3043
3:133252099:G:A	3	133252099	G	A	.	intergenic_variant	40	212	0.18867924528301888	1.34013880398e-05	A	0.3472	0.1071
2:90814123:T:A	2	90814123	T	A	TMEM41A	intron_variant	11	212	0.05188679245283019	1.37116632177e-05	A	0.1389	0.007143
2:90818545:G:A	2	90818545	G	A	TMEM41A	intron_variant	11	212	0.05188679245283019	1.37116632177e-05	A	0.1389	0.007143
2:90818545:G:A	2	90818545	G	A	TMEM41A	upstream_gene_variant	11	212	0.05188679245283019	1.37116632177e-05	A	0.1389	0.007143
2:90820270:C:T	2	90820270	C	T	LIPH	downstream_gene_variant	11	212	0.05188679245283019	1.37116632177e-05	T	0.1389	0.007143
2:90820270:C:T	2	90820270	C	T	TMEM41A	intron_variant	11	212	0.05188679245283019	1.37116632177e-05	T	0.1389	0.007143
2:90820270:C:T	2	90820270	C	T	TMEM41A	upstream_gene_variant	11	212	0.05188679245283019	1.37116632177e-05	T	0.1389	0.007143
2:90820775:G:A	2	90820775	G	A	LIPH	downstream_gene_variant	11	212	0.05188679245283019	1.37116632177e-05	A	0.1389	0.007143
2:90820775:G:A	2	90820775	G	A	TMEM41A	downstream_gene_variant	11	212	0.05188679245283019	1.37116632177e-05	A	0.1389	0.007143
2:90820775:G:A	2	90820775	G	A	TMEM41A	intron_variant	11	212	0.05188679245283019	1.37116632177e-05	A	0.1389	0.007143
2:90820937:A:G	2	90820937	A	G	LIPH	downstream_gene_variant	11	212	0.05188679245283019	1.37116632177e-05	G	0.1389	0.007143
2:90820937:A:G	2	90820937	A	G	TMEM41A	downstream_gene_variant	11	212	0.05188679245283019	1.37116632177e-05	G	0.1389	0.007143
2:90820937:A:G	2	90820937	A	G	TMEM41A	intron_variant	11	212	0.05188679245283019	1.37116632177e-05	G	0.1389	0.007143
2:90821448:T:G	2	90821448	T	G	LIPH	downstream_gene_variant	11	212	0.05188679245283019	1.37116632177e-05	G	0.1389	0.007143
2:90821448:T:G	2	90821448	T	G	TMEM41A	downstream_gene_variant	11	212	0.05188679245283019	1.37116632177e-05	G	0.1389	0.007143
2:90821448:T:G	2	90821448	T	G	TMEM41A	intron_variant	11	212	0.05188679245283019	1.37116632177e-05	G	0.1389	0.007143
2:90822373:C:G	2	90822373	C	G	LIPH	downstream_gene_variant	11	212	0.05188679245283019	1.37116632177e-05	G	0.1389	0.007143
2:90822373:C:G	2	90822373	C	G	TMEM41A	downstream_gene_variant	11	212	0.05188679245283019	1.37116632177e-05	G	0.1389	0.007143
2:90822373:C:G	2	90822373	C	G	TMEM41A	intron_variant	11	212	0.05188679245283019	1.37116632177e-05	G	0.1389	0.007143
2:90824559:C:G	2	90824559	C	G	LIPH	3_prime_UTR_variant	11	212	0.05188679245283019	1.37116632177e-05	G	0.1389	0.007143
2:90824559:C:G	2	90824559	C	G	LIPH	downstream_gene_variant	11	212	0.05188679245283019	1.37116632177e-05	G	0.1389	0.007143
2:90824559:C:G	2	90824559	C	G	TMEM41A	downstream_gene_variant	11	212	0.05188679245283019	1.37116632177e-05	G	0.1389	0.007143
2:90824559:C:G	2	90824559	C	G	TMEM41A	intron_variant	11	212	0.05188679245283019	1.37116632177e-05	G	0.1389	0.007143
2:90825379:C:G	2	90825379	C	G	LIPH	3_prime_UTR_variant	11	212	0.05188679245283019	1.37116632177e-05	G	0.1389	0.007143
2:90825379:C:G	2	90825379	C	G	TMEM41A	downstream_gene_variant	11	212	0.05188679245283019	1.37116632177e-05	G	0.1389	0.007143
2:90825379:C:G	2	90825379	C	G	TMEM41A	intron_variant	11	212	0.05188679245283019	1.37116632177e-05	G	0.1389	0.007143
2:90825504:C:A	2	90825504	C	A	LIPH	3_prime_UTR_variant	11	212	0.05188679245283019	1.37116632177e-05	A	0.1389	0.007143
2:90825504:C:A	2	90825504	C	A	TMEM41A	downstream_gene_variant	11	212	0.05188679245283019	1.37116632177e-05	A	0.1389	0.007143
2:90825504:C:A	2	90825504	C	A	TMEM41A	intron_variant	11	212	0.05188679245283019	1.37116632177e-05	A	0.1389	0.007143
2:90829820:T:G	2	90829820	T	G	LIPH	intron_variant	11	212	0.05188679245283019	1.37116632177e-05	G	0.1389	0.007143
2:90829820:T:G	2	90829820	T	G	TMEM41A	intron_variant	11	212	0.05188679245283019	1.37116632177e-05	G	0.1389	0.007143
2:90829940:C:T	2	90829940	C	T	LIPH	intron_variant	11	212	0.05188679245283019	1.37116632177e-05	T	0.1389	0.007143
2:90829940:C:T	2	90829940	C	T	TMEM41A	intron_variant	11	212	0.05188679245283019	1.37116632177e-05	T	0.1389	0.007143
2:90829946:A:G	2	90829946	A	G	LIPH	intron_variant	11	212	0.05188679245283019	1.37116632177e-05	G	0.1389	0.007143
2:90829946:A:G	2	90829946	A	G	TMEM41A	intron_variant	11	212	0.05188679245283019	1.37116632177e-05	G	0.1389	0.007143
2:90829968:C:T	2	90829968	C	T	LIPH	intron_variant	11	212	0.05188679245283019	1.37116632177e-05	T	0.1389	0.007143
2:90829968:C:T	2	90829968	C	T	TMEM41A	intron_variant	11	212	0.05188679245283019	1.37116632177e-05	T	0.1389	0.007143
2:90830921:T:C	2	90830921	T	C	LIPH	intron_variant	11	212	0.05188679245283019	1.37116632177e-05	C	0.1389	0.007143
2:90830921:T:C	2	90830921	T	C	TMEM41A	intron_variant	11	212	0.05188679245283019	1.37116632177e-05	C	0.1389	0.007143
2:90832075:T:C	2	90832075	T	C	LIPH	intron_variant	11	212	0.05188679245283019	1.37116632177e-05	C	0.1389	0.007143
2:90832075:T:C	2	90832075	T	C	TMEM41A	intron_variant	11	212	0.05188679245283019	1.37116632177e-05	C	0.1389	0.007143
2:90833111:T:G	2	90833111	T	G	LIPH	intron_variant	11	212	0.05188679245283019	1.37116632177e-05	G	0.1389	0.007143
2:90833111:T:G	2	90833111	T	G	TMEM41A	intron_variant	11	212	0.05188679245283019	1.37116632177e-05	G	0.1389	0.007143
2:90836851:G:A	2	90836851	G	A	LIPH	intron_variant	11	212	0.05188679245283019	1.37116632177e-05	A	0.1389	0.007143
2:90836851:G:A	2	90836851	G	A	TMEM41A	intron_variant	11	212	0.05188679245283019	1.37116632177e-05	A	0.1389	0.007143
2:90838622:G:A	2	90838622	G	A	LIPH	intron_variant	11	212	0.05188679245283019	1.37116632177e-05	A	0.1389	0.007143
2:90838622:G:A	2	90838622	G	A	TMEM41A	intron_variant	11	212	0.05188679245283019	1.37116632177e-05	A	0.1389	0.007143
2:90838623:A:T	2	90838623	A	T	LIPH	intron_variant	11	212	0.05188679245283019	1.37116632177e-05	T	0.1389	0.007143
2:90838623:A:T	2	90838623	A	T	TMEM41A	intron_variant	11	212	0.05188679245283019	1.37116632177e-05	T	0.1389	0.007143
2:90839170:C:T	2	90839170	C	T	LIPH	intron_variant	11	212	0.05188679245283019	1.37116632177e-05	T	0.1389	0.007143
2:90839170:C:T	2	90839170	C	T	TMEM41A	intron_variant	11	212	0.05188679245283019	1.37116632177e-05	T	0.1389	0.007143
2:90839813:G:A	2	90839813	G	A	LIPH	intron_variant	11	212	0.05188679245283019	1.37116632177e-05	A	0.1389	0.007143
2:90839813:G:A	2	90839813	G	A	TMEM41A	intron_variant	11	212	0.05188679245283019	1.37116632177e-05	A	0.1389	0.007143
15:35760825:T:C	15	35760825	T	C	.	intergenic_variant	139	210	0.6619047619047619	1.38206294305e-05	T	0.5278	0.2391
11:23957515:C:T	11	23957515	C	T	ETNK1	intron_variant	37	210	0.1761904761904762	1.38276942694e-05	T	0.3333	0.0942
15:65180528:A:G	15	65180528	A	G	.	intergenic_variant	33	210	0.15714285714285714	1.3930531318e-05	G	0.3056	0.07971
14:97865484:C:T	14	97865484	C	T	ENSMMUG00000057934	intron_variant&non_coding_transcript_variant	33	210	0.15714285714285714	1.41040186472e-05	T	0.3056	0.07971
14:97865484:C:T	14	97865484	C	T	LOC106993453	intron_variant&non_coding_transcript_variant	33	210	0.15714285714285714	1.41040186472e-05	T	0.3056	0.07971
13:69827467:C:T	13	69827467	C	T	SOS1	intron_variant	38	210	0.18095238095238095	1.45120079563e-05	T	0.3333	0.1014
1:51330968:T:C	1	51330968	T	C	.	intergenic_variant	39	212	0.18396226415094338	1.45184306371e-05	C	0.3472	0.1
1:51331375:G:C	1	51331375	G	C	.	intergenic_variant	39	212	0.18396226415094338	1.45184306371e-05	C	0.3472	0.1
1:51332059:T:G	1	51332059	T	G	.	intergenic_variant	39	212	0.18396226415094338	1.45184306371e-05	G	0.3472	0.1
1:51332255:A:G	1	51332255	A	G	.	intergenic_variant	39	212	0.18396226415094338	1.45184306371e-05	G	0.3472	0.1
1:51332834:A:G	1	51332834	A	G	.	intergenic_variant	39	212	0.18396226415094338	1.45184306371e-05	G	0.3472	0.1
1:51334463:T:C	1	51334463	T	C	.	intergenic_variant	39	212	0.18396226415094338	1.45184306371e-05	C	0.3472	0.1
1:51334492:G:A	1	51334492	G	A	.	intergenic_variant	39	212	0.18396226415094338	1.45184306371e-05	A	0.3472	0.1
1:51334696:C:T	1	51334696	C	T	.	intergenic_variant	39	212	0.18396226415094338	1.45184306371e-05	T	0.3472	0.1
1:51334746:C:A	1	51334746	C	A	.	intergenic_variant	39	212	0.18396226415094338	1.45184306371e-05	A	0.3472	0.1
1:51334767:C:G	1	51334767	C	G	.	intergenic_variant	39	212	0.18396226415094338	1.45184306371e-05	G	0.3472	0.1
1:51335069:C:T	1	51335069	C	T	.	intergenic_variant	39	212	0.18396226415094338	1.45184306371e-05	T	0.3472	0.1
1:51335409:A:T	1	51335409	A	T	.	intergenic_variant	39	212	0.18396226415094338	1.45184306371e-05	T	0.3472	0.1
1:51336326:G:A	1	51336326	G	A	.	intergenic_variant	39	212	0.18396226415094338	1.45184306371e-05	A	0.3472	0.1
1:51336794:T:C	1	51336794	T	C	.	intergenic_variant	39	212	0.18396226415094338	1.45184306371e-05	C	0.3472	0.1
1:51336839:T:A	1	51336839	T	A	.	intergenic_variant	39	212	0.18396226415094338	1.45184306371e-05	A	0.3472	0.1
1:51339674:T:A	1	51339674	T	A	.	intergenic_variant	39	212	0.18396226415094338	1.45184306371e-05	A	0.3472	0.1
1:51343336:T:C	1	51343336	T	C	.	intergenic_variant	39	212	0.18396226415094338	1.45184306371e-05	C	0.3472	0.1
1:51349192:C:T	1	51349192	C	T	.	intergenic_variant	39	212	0.18396226415094338	1.45184306371e-05	T	0.3472	0.1
1:51356361:A:T	1	51356361	A	T	.	intergenic_variant	39	212	0.18396226415094338	1.45184306371e-05	T	0.3472	0.1
1:51365682:G:T	1	51365682	G	T	.	intergenic_variant	39	212	0.18396226415094338	1.45184306371e-05	T	0.3472	0.1
1:51380787:G:T	1	51380787	G	T	.	intergenic_variant	39	212	0.18396226415094338	1.45184306371e-05	T	0.3472	0.1
1:51383284:G:A	1	51383284	G	A	.	intergenic_variant	39	212	0.18396226415094338	1.45184306371e-05	A	0.3472	0.1
2:21527970:G:C	2	21527970	G	C	.	intergenic_variant	39	212	0.18396226415094338	1.45184306371e-05	C	0.3472	0.1
QNVO02000178.1:60470:T:C	QNVO02000178.1	60470	T	C	ENSMMUG00000053549	intron_variant	137	210	0.6523809523809524	1.4587150643e-05	T	0.5556	0.2391
QNVO02000178.1:60470:T:C	QNVO02000178.1	60470	T	C	LOC114675552	intron_variant	137	210	0.6523809523809524	1.4587150643e-05	T	0.5556	0.2391
13:63575687:A:G	13	63575687	A	G	ENSMMUG00000050515	intron_variant&non_coding_transcript_variant	26	210	0.12380952380952381	1.45885414015e-05	G	0.2639	0.05072
9:67520642:T:G	9	67520642	T	G	LOC114669977	intron_variant	11	210	0.05238095238095238	1.46757138016e-05	G	0.1389	0.007246
9:67520642:T:G	9	67520642	T	G	NPFFR1	intron_variant	11	210	0.05238095238095238	1.46757138016e-05	G	0.1389	0.007246
9:67520642:T:G	9	67520642	T	G	NPFFR1	upstream_gene_variant	11	210	0.05238095238095238	1.46757138016e-05	G	0.1389	0.007246
9:67521625:C:T	9	67521625	C	T	LOC114669977	intron_variant	11	210	0.05238095238095238	1.46757138016e-05	T	0.1389	0.007246
9:67521625:C:T	9	67521625	C	T	NPFFR1	intron_variant	11	210	0.05238095238095238	1.46757138016e-05	T	0.1389	0.007246
9:67521625:C:T	9	67521625	C	T	NPFFR1	upstream_gene_variant	11	210	0.05238095238095238	1.46757138016e-05	T	0.1389	0.007246
14:41572858:A:C	14	41572858	A	C	ENSMMUG00000061333	intron_variant&non_coding_transcript_variant	39	210	0.18571428571428572	1.48314147775e-05	C	0.3333	0.1087
14:41574296:A:C	14	41574296	A	C	ENSMMUG00000061333	intron_variant&non_coding_transcript_variant	39	210	0.18571428571428572	1.48314147775e-05	C	0.3333	0.1087
10:61867818:C:T	10	61867818	C	T	.	intergenic_variant	84	210	0.4	1.4991338872e-05	T	0.5972	0.2971
14:38922392:C:A	14	38922392	C	A	ANO3	intron_variant	139	210	0.6619047619047619	1.52068505895e-05	C	0.5278	0.2391
14:38922392:C:A	14	38922392	C	A	ENSMMUG00000051212	downstream_gene_variant	139	210	0.6619047619047619	1.52068505895e-05	C	0.5278	0.2391
10:67754207:C:T	10	67754207	C	T	C20orf112	intron_variant	71	210	0.3380952380952381	1.52422875558e-05	T	0.5278	0.2391
10:67754207:C:T	10	67754207	C	T	NOL4L	intron_variant	71	210	0.3380952380952381	1.52422875558e-05	T	0.5278	0.2391
10:75986960:C:T	10	75986960	C	T	LOC107000402	intron_variant&non_coding_transcript_variant	34	210	0.1619047619047619	1.53537655934e-05	T	0.3056	0.08696
10:75999464:A:C	10	75999464	A	C	LOC107000402	intron_variant&non_coding_transcript_variant	34	210	0.1619047619047619	1.53537655934e-05	C	0.3056	0.08696
14:97867028:G:A	14	97867028	G	A	ENSMMUG00000057934	upstream_gene_variant	34	210	0.1619047619047619	1.53537655934e-05	A	0.3056	0.08696
14:97867028:G:A	14	97867028	G	A	LOC106993453	upstream_gene_variant	34	210	0.1619047619047619	1.53537655934e-05	A	0.3056	0.08696
10:33488702:C:T	10	33488702	C	T	.	intergenic_variant	64	210	0.3047619047619048	1.54065321972e-05	T	0.4861	0.2101
10:99417716:C:T	10	99417716	C	T	MYT1	intron_variant	11	210	0.05238095238095238	1.54149640943e-05	T	0.1389	0.007246
2:85043217:C:A	2	85043217	C	A	PEX5L	intron_variant	41	212	0.19339622641509435	1.55910567044e-05	A	0.3611	0.1071
12:29381710:C:T	12	29381710	C	T	.	intergenic_variant	44	200	0.22	1.56384765579e-05	T	0.4167	0.1094
13:27437770:A:C	13	27437770	A	C	.	intergenic_variant	27	210	0.12857142857142856	1.56707959818e-05	C	0.2639	0.05797
13:27438512:G:C	13	27438512	G	C	.	intergenic_variant	27	210	0.12857142857142856	1.56707959818e-05	C	0.2639	0.05797
13:61109649:G:T	13	61109649	G	T	.	intergenic_variant	172	210	0.819047619047619	1.57956434325e-05	G	0.3472	0.0942
10:98439821:A:C,*	10	98439821	A	C	BIRC7	intron_variant	10	202	0.04950495049504951	1.59264328522e-05	C	0.1429	0
10:98439821:A:C,*	10	98439821	A	C	BIRC7	intron_variant&non_coding_transcript_variant	10	202	0.04950495049504951	1.59264328522e-05	C	0.1429	0
10:98439821:A:C,*	10	98439821	A	C	BIRC7	non_coding_transcript_exon_variant	10	202	0.04950495049504951	1.59264328522e-05	C	0.1429	0
10:98439821:A:C,*	10	98439821	A	C	NKAIN4	downstream_gene_variant	10	202	0.04950495049504951	1.59264328522e-05	C	0.1429	0
13:27436117:C:T	13	27436117	C	T	.	intergenic_variant	27	210	0.12857142857142856	1.62013492469e-05	T	0.2639	0.05797
13:60356426:C:T	13	60356426	C	T	.	intergenic_variant	30	210	0.14285714285714285	1.62598498122e-05	T	0.2917	0.06522
13:60356664:G:A	13	60356664	G	A	.	intergenic_variant	30	210	0.14285714285714285	1.62598498122e-05	A	0.2917	0.06522
17:7137286:T:C	17	7137286	T	C	.	intergenic_variant	190	210	0.9047619047619048	1.62772296891e-05	T	0.2361	0.02174
17:7138114:C:T	17	7138114	C	T	.	intergenic_variant	190	210	0.9047619047619048	1.62772296891e-05	C	0.2361	0.02174
17:7139375:G:A	17	7139375	G	A	.	intergenic_variant	20	210	0.09523809523809523	1.62772296891e-05	A	0.2361	0.02174
10:76011097:T:G	10	76011097	T	G	LOC107000402	intron_variant&non_coding_transcript_variant	49	210	0.23333333333333334	1.64076838782e-05	G	0.3889	0.1522
13:14923570:G:C	13	14923570	G	C	ANAPC1	intron_variant	11	210	0.05238095238095238	1.64803895836e-05	C	0.1389	0.007246
13:14924456:A:C	13	14924456	A	C	ANAPC1	intron_variant	11	210	0.05238095238095238	1.64803895836e-05	C	0.1389	0.007246
13:14924767:C:T	13	14924767	C	T	ANAPC1	intron_variant	11	210	0.05238095238095238	1.64803895836e-05	T	0.1389	0.007246
13:14925417:G:A	13	14925417	G	A	ANAPC1	intron_variant	11	210	0.05238095238095238	1.64803895836e-05	A	0.1389	0.007246
13:14926702:C:T	13	14926702	C	T	ANAPC1	intron_variant	11	210	0.05238095238095238	1.64803895836e-05	T	0.1389	0.007246
13:14927767:G:A	13	14927767	G	A	ANAPC1	intron_variant	11	210	0.05238095238095238	1.64803895836e-05	A	0.1389	0.007246
17:8802578:T:A	17	8802578	T	A	.	intergenic_variant	11	210	0.05238095238095238	1.64803895836e-05	A	0.1389	0.007246
17:8803579:T:A	17	8803579	T	A	.	intergenic_variant	11	210	0.05238095238095238	1.64803895836e-05	A	0.1389	0.007246
17:8804040:C:T	17	8804040	C	T	.	intergenic_variant	11	210	0.05238095238095238	1.64803895836e-05	T	0.1389	0.007246
13:17371277:T:C	13	17371277	T	C	LOC701068	downstream_gene_variant	10	210	0.047619047619047616	1.69505208731e-05	C	0.1389	0
13:17371277:T:C	13	17371277	T	C	LOC701504	intron_variant	10	210	0.047619047619047616	1.69505208731e-05	C	0.1389	0
2:85018470:T:C	2	85018470	T	C	PEX5L	intron_variant	25	212	0.1179245283018868	1.6970346063e-05	C	0.25	0.05
7:729555:A:G,*	7	729555	A	G	HERC2	intron_variant	8	198	0.04040404040404041	1.70744927945e-05	G	0.1212	0
7:729555:A:G,*	7	729555	A	G	LOC712294	intron_variant	8	198	0.04040404040404041	1.70744927945e-05	G	0.1212	0
3:32365752:A:G	3	32365752	A	G	.	intergenic_variant	157	210	0.7476190476190476	1.71968073926e-05	A	0.4306	0.1594
13:60350436:G:A	13	60350436	G	A	.	intergenic_variant	24	210	0.11428571428571428	1.73688481359e-05	A	0.25	0.04348
13:60353735:G:A	13	60353735	G	A	.	intergenic_variant	24	210	0.11428571428571428	1.73688481359e-05	A	0.25	0.04348
11:30466877:T:G	11	30466877	T	G	.	intergenic_variant	49	210	0.23333333333333334	1.74869251294e-05	G	0.4028	0.1449
11:30467067:G:C	11	30467067	G	C	.	intergenic_variant	49	210	0.23333333333333334	1.74869251294e-05	C	0.4028	0.1449
14:38918687:C:T	14	38918687	C	T	ANO3	intron_variant	142	210	0.6761904761904762	1.80019782626e-05	C	0.5139	0.2246
14:38918687:C:T	14	38918687	C	T	ENSMMUG00000051212	downstream_gene_variant	142	210	0.6761904761904762	1.80019782626e-05	C	0.5139	0.2246
14:38918758:C:A	14	38918758	C	A	ANO3	intron_variant	142	210	0.6761904761904762	1.80019782626e-05	C	0.5139	0.2246
14:38918758:C:A	14	38918758	C	A	ENSMMUG00000051212	downstream_gene_variant	142	210	0.6761904761904762	1.80019782626e-05	C	0.5139	0.2246
14:38919491:A:C	14	38919491	A	C	ANO3	intron_variant	142	210	0.6761904761904762	1.80019782626e-05	A	0.5139	0.2246
14:38919491:A:C	14	38919491	A	C	ENSMMUG00000051212	downstream_gene_variant	142	210	0.6761904761904762	1.80019782626e-05	A	0.5139	0.2246
14:38919882:A:C	14	38919882	A	C	ANO3	intron_variant	142	210	0.6761904761904762	1.80019782626e-05	A	0.5139	0.2246
14:38919882:A:C	14	38919882	A	C	ENSMMUG00000051212	downstream_gene_variant	142	210	0.6761904761904762	1.80019782626e-05	A	0.5139	0.2246
14:38921021:T:G	14	38921021	T	G	ANO3	intron_variant	142	210	0.6761904761904762	1.80019782626e-05	T	0.5139	0.2246
14:38921021:T:G	14	38921021	T	G	ENSMMUG00000051212	downstream_gene_variant	142	210	0.6761904761904762	1.80019782626e-05	T	0.5139	0.2246
14:38921603:C:A	14	38921603	C	A	ANO3	intron_variant	142	210	0.6761904761904762	1.80019782626e-05	C	0.5139	0.2246
14:38921603:C:A	14	38921603	C	A	ENSMMUG00000051212	downstream_gene_variant	142	210	0.6761904761904762	1.80019782626e-05	C	0.5139	0.2246
14:38922326:C:T	14	38922326	C	T	ANO3	intron_variant	142	210	0.6761904761904762	1.80019782626e-05	C	0.5139	0.2246
14:38922326:C:T	14	38922326	C	T	ENSMMUG00000051212	downstream_gene_variant	142	210	0.6761904761904762	1.80019782626e-05	C	0.5139	0.2246
14:38922542:T:A	14	38922542	T	A	ANO3	intron_variant	142	210	0.6761904761904762	1.80019782626e-05	T	0.5139	0.2246
14:38922542:T:A	14	38922542	T	A	ENSMMUG00000051212	downstream_gene_variant	142	210	0.6761904761904762	1.80019782626e-05	T	0.5139	0.2246
14:38922581:T:G	14	38922581	T	G	ANO3	intron_variant	142	210	0.6761904761904762	1.80019782626e-05	T	0.5139	0.2246
14:38922581:T:G	14	38922581	T	G	ENSMMUG00000051212	downstream_gene_variant	142	210	0.6761904761904762	1.80019782626e-05	T	0.5139	0.2246
14:38923439:C:T	14	38923439	C	T	ANO3	intron_variant	142	210	0.6761904761904762	1.80019782626e-05	C	0.5139	0.2246
14:38923444:C:T	14	38923444	C	T	ANO3	intron_variant	142	210	0.6761904761904762	1.80019782626e-05	C	0.5139	0.2246
14:38923564:G:A	14	38923564	G	A	ANO3	intron_variant	142	210	0.6761904761904762	1.80019782626e-05	G	0.5139	0.2246
14:38923821:C:G	14	38923821	C	G	ANO3	intron_variant	142	210	0.6761904761904762	1.80019782626e-05	C	0.5139	0.2246
14:38924292:G:A	14	38924292	G	A	ANO3	intron_variant	142	210	0.6761904761904762	1.80019782626e-05	G	0.5139	0.2246
14:38924947:C:G	14	38924947	C	G	ANO3	intron_variant	142	210	0.6761904761904762	1.80019782626e-05	C	0.5139	0.2246
14:38925170:A:G	14	38925170	A	G	ANO3	intron_variant	142	210	0.6761904761904762	1.80019782626e-05	A	0.5139	0.2246
14:38922384:C:A	14	38922384	C	A	ANO3	intron_variant	141	210	0.6714285714285714	1.84168173619e-05	C	0.5139	0.2319
14:38922384:C:A	14	38922384	C	A	ENSMMUG00000051212	downstream_gene_variant	141	210	0.6714285714285714	1.84168173619e-05	C	0.5139	0.2319
13:63577638:G:A	13	63577638	G	A	ENSMMUG00000050515	intron_variant&non_coding_transcript_variant	24	210	0.11428571428571428	1.84213159432e-05	A	0.25	0.04348
X:145655594:G:A	X	145655594	G	A	ENSMMUG00000002887	upstream_gene_variant	41	200	0.205	1.86208308098e-05	A	0.3095	0.1158
X:145655594:G:A	X	145655594	G	A	LOC114669842	upstream_gene_variant	41	200	0.205	1.86208308098e-05	A	0.3095	0.1158
18:10402807:G:A	18	10402807	G	A	DOK6	intron_variant	8	210	0.0380952380952381	1.86790243028e-05	A	0.1111	0
14:97882472:A:G	14	97882472	A	G	.	intergenic_variant	31	210	0.14761904761904762	1.87220280466e-05	G	0.2917	0.07246
14:97885117:C:T	14	97885117	C	T	.	intergenic_variant	31	210	0.14761904761904762	1.87220280466e-05	T	0.2917	0.07246
10:75936134:G:A	10	75936134	G	A	.	intergenic_variant	40	210	0.19047619047619047	1.90175758342e-05	A	0.3472	0.1087
2:4950597:T:C	2	4950597	T	C	.	intergenic_variant	96	212	0.4528301886792453	1.92240114416e-05	C	0.25	0.5571
2:4969625:C:T	2	4969625	C	T	.	intergenic_variant	33	212	0.15566037735849056	1.93135394891e-05	T	0.2917	0.08571
2:85007978:C:A,*	2	85007978	C	A	PEX5L	intron_variant	23	212	0.10849056603773585	1.95078582511e-05	A	0.2361	0.04286
2:85017733:C:G	2	85017733	C	G	PEX5L	intron_variant	23	212	0.10849056603773585	1.95078582511e-05	G	0.2361	0.04286
2:85019572:T:A	2	85019572	T	A	PEX5L	intron_variant	23	212	0.10849056603773585	1.95078582511e-05	A	0.2361	0.04286
2:85022771:T:C	2	85022771	T	C	PEX5L	intron_variant	23	212	0.10849056603773585	1.95078582511e-05	C	0.2361	0.04286
2:85024349:T:G	2	85024349	T	G	PEX5L	intron_variant	23	212	0.10849056603773585	1.95078582511e-05	G	0.2361	0.04286
2:85025973:A:T	2	85025973	A	T	PEX5L	intron_variant	23	212	0.10849056603773585	1.95078582511e-05	T	0.2361	0.04286
2:4974720:A:G	2	4974720	A	G	.	intergenic_variant	33	212	0.15566037735849056	1.9527285899e-05	G	0.2917	0.08571
14:27799593:T:C	14	27799593	T	C	.	intergenic_variant	36	210	0.17142857142857143	1.97005472688e-05	C	0.02778	0.2464
13:30904138:G:T	13	30904138	G	T	LOC114671927	intron_variant&non_coding_transcript_variant	66	210	0.3142857142857143	1.98042261714e-05	T	0.5	0.2174
20:17267952:T:G	20	17267952	T	G	.	intergenic_variant	162	210	0.7714285714285715	2.02006232099e-05	T	0.3889	0.1449
13:68433812:C:T	13	68433812	C	T	SLC8A1	intron_variant	82	210	0.3904761904761905	2.02224153393e-05	T	0.5833	0.2899
6:170209331:C:T	6	170209331	C	T	ENSMMUG00000053798	intron_variant&non_coding_transcript_variant	54	208	0.25961538461538464	2.0225725748e-05	T	0.08333	0.3529
14:101949874:G:A	14	101949874	G	A	DDX10	intron_variant	41	210	0.19523809523809524	2.06180400222e-05	A	0.3611	0.1087
11:30466817:T:C	11	30466817	T	C	.	intergenic_variant	65	210	0.30952380952380953	2.0649993314e-05	C	0.5	0.2101
6:170208335:A:T	6	170208335	A	T	ENSMMUG00000053798	intron_variant&non_coding_transcript_variant	126	200	0.63	2.06504547081e-05	A	0.1714	0.4769
13:31525780:G:A	13	31525780	G	A	LRRTM4	intron_variant	101	210	0.48095238095238096	2.09541267829e-05	A	0.6806	0.3768
20:76037560:T:C	20	76037560	T	C	.	intergenic_variant	16	210	0.0761904761904762	2.12003165183e-05	C	0.1806	0.02174
20:76037876:C:T	20	76037876	C	T	.	intergenic_variant	16	210	0.0761904761904762	2.12003165183e-05	T	0.1806	0.02174
14:38918932:A:G	14	38918932	A	G	ANO3	intron_variant	144	210	0.6857142857142857	2.14302074707e-05	A	0.5	0.2174
14:38918932:A:G	14	38918932	A	G	ENSMMUG00000051212	downstream_gene_variant	144	210	0.6857142857142857	2.14302074707e-05	A	0.5	0.2174
14:38918963:C:T	14	38918963	C	T	ANO3	intron_variant	144	210	0.6857142857142857	2.14302074707e-05	C	0.5	0.2174
14:38918963:C:T	14	38918963	C	T	ENSMMUG00000051212	downstream_gene_variant	144	210	0.6857142857142857	2.14302074707e-05	C	0.5	0.2174
14:38919035:A:T	14	38919035	A	T	ANO3	intron_variant	144	210	0.6857142857142857	2.14302074707e-05	A	0.5	0.2174
14:38919035:A:T	14	38919035	A	T	ENSMMUG00000051212	downstream_gene_variant	144	210	0.6857142857142857	2.14302074707e-05	A	0.5	0.2174
14:38920085:G:T	14	38920085	G	T	ANO3	intron_variant	144	210	0.6857142857142857	2.14302074707e-05	G	0.5	0.2174
14:38920085:G:T	14	38920085	G	T	ENSMMUG00000051212	downstream_gene_variant	144	210	0.6857142857142857	2.14302074707e-05	G	0.5	0.2174
14:38920939:A:G	14	38920939	A	G	ANO3	intron_variant	144	210	0.6857142857142857	2.14302074707e-05	A	0.5	0.2174
14:38920939:A:G	14	38920939	A	G	ENSMMUG00000051212	downstream_gene_variant	144	210	0.6857142857142857	2.14302074707e-05	A	0.5	0.2174
14:38921146:T:C	14	38921146	T	C	ANO3	intron_variant	144	210	0.6857142857142857	2.14302074707e-05	T	0.5	0.2174
14:38921146:T:C	14	38921146	T	C	ENSMMUG00000051212	downstream_gene_variant	144	210	0.6857142857142857	2.14302074707e-05	T	0.5	0.2174
14:38921417:C:A	14	38921417	C	A	ANO3	intron_variant	144	210	0.6857142857142857	2.14302074707e-05	C	0.5	0.2174
14:38921417:C:A	14	38921417	C	A	ENSMMUG00000051212	downstream_gene_variant	144	210	0.6857142857142857	2.14302074707e-05	C	0.5	0.2174
14:38921793:T:C	14	38921793	T	C	ANO3	intron_variant	144	210	0.6857142857142857	2.14302074707e-05	T	0.5	0.2174
14:38921793:T:C	14	38921793	T	C	ENSMMUG00000051212	downstream_gene_variant	144	210	0.6857142857142857	2.14302074707e-05	T	0.5	0.2174
14:38922568:A:G	14	38922568	A	G	ANO3	intron_variant	144	210	0.6857142857142857	2.14302074707e-05	A	0.5	0.2174
14:38922568:A:G	14	38922568	A	G	ENSMMUG00000051212	downstream_gene_variant	144	210	0.6857142857142857	2.14302074707e-05	A	0.5	0.2174
14:38923001:C:T	14	38923001	C	T	ANO3	intron_variant	144	210	0.6857142857142857	2.14302074707e-05	C	0.5	0.2174
14:38923151:T:C	14	38923151	T	C	ANO3	intron_variant	144	210	0.6857142857142857	2.14302074707e-05	T	0.5	0.2174
14:38923897:G:C	14	38923897	G	C	ANO3	intron_variant	144	210	0.6857142857142857	2.14302074707e-05	G	0.5	0.2174
14:38923980:A:G	14	38923980	A	G	ANO3	intron_variant	144	210	0.6857142857142857	2.14302074707e-05	A	0.5	0.2174
14:38924187:A:G	14	38924187	A	G	ANO3	intron_variant	144	210	0.6857142857142857	2.14302074707e-05	A	0.5	0.2174
14:38924345:A:C	14	38924345	A	C	ANO3	intron_variant	144	210	0.6857142857142857	2.14302074707e-05	A	0.5	0.2174
17:85933920:C:T	17	85933920	C	T	LOC106994366	intron_variant&non_coding_transcript_variant	141	210	0.6714285714285714	2.16719203758e-05	C	0.5278	0.2246
1:58113189:G:A	1	58113189	G	A	.	intergenic_variant	58	212	0.27358490566037735	2.17208206859e-05	A	0.09722	0.3643
10:76006354:C:T	10	76006354	C	T	LOC107000402	intron_variant&non_coding_transcript_variant	43	210	0.20476190476190476	2.17935312901e-05	T	0.3611	0.1232
15:94940402:A:T	15	94940402	A	T	LOC706619	intron_variant	126	210	0.6	2.18577420968e-05	A	0.5972	0.2971
15:94940402:A:T	15	94940402	A	T	TLE4	intron_variant	126	210	0.6	2.18577420968e-05	A	0.5972	0.2971
14:97874634:C:T	14	97874634	C	T	.	intergenic_variant	32	210	0.1523809523809524	2.18984831812e-05	T	0.2917	0.07971
13:65683735:G:A	13	65683735	G	A	LOC106992921	upstream_gene_variant	92	210	0.4380952380952381	2.19099362162e-05	A	0.2361	0.5435
11:22155905:A:T	11	22155905	A	T	SLCO1C1	intron_variant	26	210	0.12380952380952381	2.19198687287e-05	T	0.25	0.05797
13:41310680:C:T	13	41310680	C	T	.	intergenic_variant	42	210	0.2	2.19818444574e-05	T	0.3611	0.1159
12:13211822:C:A	12	13211822	C	A	CCDC93	downstream_gene_variant	161	210	0.7666666666666667	2.20854869576e-05	C	0.04167	0.3333
12:13211822:C:A	12	13211822	C	A	LOC693399	downstream_gene_variant	161	210	0.7666666666666667	2.20854869576e-05	C	0.04167	0.3333
12:13211830:C:T	12	13211830	C	T	CCDC93	downstream_gene_variant	161	210	0.7666666666666667	2.20854869576e-05	C	0.04167	0.3333
12:13211830:C:T	12	13211830	C	T	LOC693399	downstream_gene_variant	161	210	0.7666666666666667	2.20854869576e-05	C	0.04167	0.3333
12:13211964:C:A	12	13211964	C	A	CCDC93	downstream_gene_variant	161	210	0.7666666666666667	2.20854869576e-05	C	0.04167	0.3333
12:13211964:C:A	12	13211964	C	A	LOC693399	downstream_gene_variant	161	210	0.7666666666666667	2.20854869576e-05	C	0.04167	0.3333
12:13211965:G:A	12	13211965	G	A	CCDC93	downstream_gene_variant	161	210	0.7666666666666667	2.20854869576e-05	G	0.04167	0.3333
12:13211965:G:A	12	13211965	G	A	LOC693399	downstream_gene_variant	161	210	0.7666666666666667	2.20854869576e-05	G	0.04167	0.3333
2:5051042:T:G	2	5051042	T	G	MB21D2	intron_variant	94	212	0.44339622641509435	2.22316157483e-05	G	0.6528	0.3357
19:710501:G:A	19	710501	G	A	ARID3A	intron_variant	26	210	0.12380952380952381	2.23379441291e-05	A	0.25	0.05797
13:69941519:G:T	13	69941519	G	T	ARHGEF33	intron_variant	111	210	0.5285714285714286	2.23473144041e-05	G	0.6806	0.3623
20:75990316:C:T	20	75990316	C	T	CBFA2T3	intron_variant	18	210	0.08571428571428572	2.24302285735e-05	T	0.1944	0.02899
14:107710231:A:C	14	107710231	A	C	LOC100427609	upstream_gene_variant	18	210	0.08571428571428572	2.25054839575e-05	C	0.2083	0.02174
14:107710231:A:C	14	107710231	A	C	NXPE1	intron_variant	18	210	0.08571428571428572	2.25054839575e-05	C	0.2083	0.02174
14:107710231:A:C	14	107710231	A	C	NXPE2	intron_variant	18	210	0.08571428571428572	2.25054839575e-05	C	0.2083	0.02174
14:107710231:A:C	14	107710231	A	C	NXPE4	intron_variant	18	210	0.08571428571428572	2.25054839575e-05	C	0.2083	0.02174
10:61775546:C:G	10	61775546	C	G	ENSMMUG00000051480	non_coding_transcript_exon_variant	78	210	0.37142857142857144	2.25839306586e-05	G	0.5556	0.2754
QNVO02001031.1:16113:T:C	QNVO02001031.1	16113	T	C	LOC716949	upstream_gene_variant	83	206	0.4029126213592233	2.26410053352e-05	C	0.2286	0.4926
16:79021358:T:C	16	79021358	T	C	RAB40B	intron_variant	64	210	0.3047619047619048	2.28397579845e-05	C	0.4861	0.2101
14:35419586:G:A	14	35419586	G	A	.	intergenic_variant	184	210	0.8761904761904762	2.29773121352e-05	G	0.2639	0.05072
13:61174327:C:T	13	61174327	C	T	.	intergenic_variant	48	210	0.22857142857142856	2.30560645474e-05	T	0.4167	0.1304
2:194779838:A:C	2	194779838	A	C	ROBO2	intron_variant	33	212	0.15566037735849056	2.31642784039e-05	C	0.3056	0.07857
2:81139757:T:C	2	81139757	T	C	.	intergenic_variant	38	212	0.1792452830188679	2.32847771933e-05	C	0.3333	0.1
4:151851289:T:C	4	151851289	T	C	.	intergenic_variant	13	212	0.06132075471698113	2.36910265205e-05	C	0.1528	0.01429
8:105911299:C:T	8	105911299	C	T	ENSMMUG00000028941	intron_variant	85	210	0.40476190476190477	2.37995329858e-05	T	0.2222	0.5
8:105911299:C:T	8	105911299	C	T	ZFPM2	intron_variant	85	210	0.40476190476190477	2.37995329858e-05	T	0.2222	0.5
13:29059967:T:C	13	29059967	T	C	CTNNA2	intron_variant	119	210	0.5666666666666667	2.38040903905e-05	T	0.6389	0.3261
13:29060025:A:C	13	29060025	A	C	CTNNA2	intron_variant	119	210	0.5666666666666667	2.38040903905e-05	A	0.6389	0.3261
1:105090032:C:T	1	105090032	C	T	ENSMMUG00000049347	intron_variant&non_coding_transcript_variant	13	212	0.06132075471698113	2.39024208617e-05	T	0.1528	0.01429
1:105090032:C:T	1	105090032	C	T	LOC107000435	non_coding_transcript_exon_variant	13	212	0.06132075471698113	2.39024208617e-05	T	0.1528	0.01429
1:105090526:A:C	1	105090526	A	C	ENSMMUG00000049347	intron_variant&non_coding_transcript_variant	13	212	0.06132075471698113	2.39024208617e-05	C	0.1528	0.01429
1:105090526:A:C	1	105090526	A	C	LOC107000435	non_coding_transcript_exon_variant	13	212	0.06132075471698113	2.39024208617e-05	C	0.1528	0.01429
1:51421231:G:A	1	51421231	G	A	.	intergenic_variant	38	212	0.1792452830188679	2.39807461853e-05	A	0.3333	0.1
1:51421591:G:A	1	51421591	G	A	.	intergenic_variant	38	212	0.1792452830188679	2.39807461853e-05	A	0.3333	0.1
1:51422215:T:C	1	51422215	T	C	.	intergenic_variant	38	212	0.1792452830188679	2.39807461853e-05	C	0.3333	0.1
1:51422328:A:G	1	51422328	A	G	.	intergenic_variant	38	212	0.1792452830188679	2.39807461853e-05	G	0.3333	0.1
1:51423964:G:A	1	51423964	G	A	.	intergenic_variant	38	212	0.1792452830188679	2.39807461853e-05	A	0.3333	0.1
1:51426675:C:T	1	51426675	C	T	.	intergenic_variant	38	212	0.1792452830188679	2.39807461853e-05	T	0.3333	0.1
1:51426743:C:T	1	51426743	C	T	.	intergenic_variant	38	212	0.1792452830188679	2.39807461853e-05	T	0.3333	0.1
1:51426910:A:T	1	51426910	A	T	.	intergenic_variant	38	212	0.1792452830188679	2.39807461853e-05	T	0.3333	0.1
1:51426917:G:C	1	51426917	G	C	.	intergenic_variant	38	212	0.1792452830188679	2.39807461853e-05	C	0.3333	0.1
1:51427724:C:T	1	51427724	C	T	.	intergenic_variant	38	212	0.1792452830188679	2.39807461853e-05	T	0.3333	0.1
1:51427734:C:T,A	1	51427734	C	T	.	intergenic_variant	38	212	0.1792452830188679	2.39807461853e-05	T	0.3333	0.1
1:51429001:C:A	1	51429001	C	A	.	intergenic_variant	38	212	0.1792452830188679	2.39807461853e-05	A	0.3333	0.1
1:51433695:C:T	1	51433695	C	T	.	intergenic_variant	38	212	0.1792452830188679	2.39807461853e-05	T	0.3333	0.1
1:51434600:A:G	1	51434600	A	G	.	intergenic_variant	38	212	0.1792452830188679	2.39807461853e-05	G	0.3333	0.1
1:51434728:C:T	1	51434728	C	T	.	intergenic_variant	38	212	0.1792452830188679	2.39807461853e-05	T	0.3333	0.1
1:51435094:T:C	1	51435094	T	C	.	intergenic_variant	38	212	0.1792452830188679	2.39807461853e-05	C	0.3333	0.1
1:51435779:T:C	1	51435779	T	C	.	intergenic_variant	38	212	0.1792452830188679	2.39807461853e-05	C	0.3333	0.1
1:51435891:G:A	1	51435891	G	A	.	intergenic_variant	38	212	0.1792452830188679	2.39807461853e-05	A	0.3333	0.1
1:51437011:T:C	1	51437011	T	C	.	intergenic_variant	38	212	0.1792452830188679	2.39807461853e-05	C	0.3333	0.1
1:51437072:G:C	1	51437072	G	C	.	intergenic_variant	38	212	0.1792452830188679	2.39807461853e-05	C	0.3333	0.1
1:51439358:T:C	1	51439358	T	C	.	intergenic_variant	38	212	0.1792452830188679	2.39807461853e-05	C	0.3333	0.1
1:51440901:T:A	1	51440901	T	A	.	intergenic_variant	38	212	0.1792452830188679	2.39807461853e-05	A	0.3333	0.1
1:51440903:T:G	1	51440903	T	G	.	intergenic_variant	38	212	0.1792452830188679	2.39807461853e-05	G	0.3333	0.1
1:51442044:A:G	1	51442044	A	G	.	intergenic_variant	38	212	0.1792452830188679	2.39807461853e-05	G	0.3333	0.1
1:51446294:C:T	1	51446294	C	T	.	intergenic_variant	38	212	0.1792452830188679	2.39807461853e-05	T	0.3333	0.1
1:51449477:A:G	1	51449477	A	G	.	intergenic_variant	38	212	0.1792452830188679	2.39807461853e-05	G	0.3333	0.1
1:51449598:G:A	1	51449598	G	A	.	intergenic_variant	38	212	0.1792452830188679	2.39807461853e-05	A	0.3333	0.1
1:51451972:C:T	1	51451972	C	T	.	intergenic_variant	38	212	0.1792452830188679	2.39807461853e-05	T	0.3333	0.1
1:51452996:G:A	1	51452996	G	A	.	intergenic_variant	38	212	0.1792452830188679	2.39807461853e-05	A	0.3333	0.1
1:51455342:C:G	1	51455342	C	G	.	intergenic_variant	38	212	0.1792452830188679	2.39807461853e-05	G	0.3333	0.1
1:51459094:G:A	1	51459094	G	A	.	intergenic_variant	38	212	0.1792452830188679	2.39807461853e-05	A	0.3333	0.1
1:51461917:C:T	1	51461917	C	T	.	intergenic_variant	38	212	0.1792452830188679	2.39807461853e-05	T	0.3333	0.1
1:51464340:A:G	1	51464340	A	G	.	intergenic_variant	38	212	0.1792452830188679	2.39807461853e-05	G	0.3333	0.1
1:51464524:G:A	1	51464524	G	A	.	intergenic_variant	38	212	0.1792452830188679	2.39807461853e-05	A	0.3333	0.1
1:51467350:T:C	1	51467350	T	C	.	intergenic_variant	38	212	0.1792452830188679	2.39807461853e-05	C	0.3333	0.1
1:51468272:G:T,A	1	51468272	G	T	.	intergenic_variant	38	212	0.1792452830188679	2.39807461853e-05	T	0.3333	0.1
1:51469713:A:C	1	51469713	A	C	.	intergenic_variant	38	212	0.1792452830188679	2.39807461853e-05	C	0.3333	0.1
1:51471478:A:G	1	51471478	A	G	.	intergenic_variant	38	212	0.1792452830188679	2.39807461853e-05	G	0.3333	0.1
1:51474120:G:T	1	51474120	G	T	.	intergenic_variant	38	212	0.1792452830188679	2.39807461853e-05	T	0.3333	0.1
1:51475478:T:C	1	51475478	T	C	.	intergenic_variant	38	212	0.1792452830188679	2.39807461853e-05	C	0.3333	0.1
1:51476244:T:C	1	51476244	T	C	.	intergenic_variant	38	212	0.1792452830188679	2.39807461853e-05	C	0.3333	0.1
13:62394223:T:C	13	62394223	T	C	.	intergenic_variant	64	210	0.3047619047619048	2.40565319934e-05	C	0.4861	0.2101
16:69601985:A:C	16	69601985	A	C	CDC42EP4	intron_variant	167	210	0.7952380952380952	2.40798199307e-05	A	0.3611	0.1232
16:69601985:A:C	16	69601985	A	C	CDC42EP4	upstream_gene_variant	167	210	0.7952380952380952	2.40798199307e-05	A	0.3611	0.1232
20:15760410:A:G	20	15760410	A	G	ABCC6	intron_variant	152	210	0.7238095238095238	2.41195467682e-05	A	0.4583	0.1812
20:15760527:C:T	20	15760527	C	T	ABCC6	intron_variant	152	210	0.7238095238095238	2.41195467682e-05	C	0.4583	0.1812
20:15760595:T:G	20	15760595	T	G	ABCC6	intron_variant	152	210	0.7238095238095238	2.41195467682e-05	T	0.4583	0.1812
13:61162600:G:C	13	61162600	G	C	LOC114672066	upstream_gene_variant	49	210	0.23333333333333334	2.49218602994e-05	C	0.4167	0.1377
13:61162600:G:C	13	61162600	G	C	U3	upstream_gene_variant	49	210	0.23333333333333334	2.49218602994e-05	C	0.4167	0.1377
15:76682734:A:G	15	76682734	A	G	KDM4C	intron_variant	125	210	0.5952380952380952	2.49941136208e-05	A	0.6111	0.2971
1:104781970:G:A	1	104781970	G	A	.	intergenic_variant	8	212	0.03773584905660377	2.5047729131e-05	A	0.1111	0
1:105293640:T:C	1	105293640	T	C	LOC114678102	upstream_gene_variant	8	212	0.03773584905660377	2.5047729131e-05	C	0.1111	0
X:38826731:G:A	X	38826731	G	A	ENSMMUG00000049621	intron_variant&non_coding_transcript_variant	15	210	0.07142857142857142	2.53400025827e-05	A	0.2	0.01887
X:38826828:G:C	X	38826828	G	C	ENSMMUG00000049621	intron_variant&non_coding_transcript_variant	15	210	0.07142857142857142	2.53400025827e-05	C	0.2	0.01887
X:38827105:G:A	X	38827105	G	A	ENSMMUG00000049621	intron_variant&non_coding_transcript_variant	15	210	0.07142857142857142	2.53400025827e-05	A	0.2	0.01887
X:38829708:G:A	X	38829708	G	A	ENSMMUG00000049621	intron_variant&non_coding_transcript_variant	15	210	0.07142857142857142	2.53400025827e-05	A	0.2	0.01887
1:51466589:G:A	1	51466589	G	A	.	intergenic_variant	30	212	0.14150943396226415	2.53439770842e-05	A	0.2778	0.07143
7:83952171:T:A	7	83952171	T	A	LOC710951	intron_variant	66	210	0.3142857142857143	2.53871804413e-05	A	0.4861	0.2246
13:63076513:C:T	13	63076513	C	T	PRKCE	intron_variant	69	210	0.32857142857142857	2.54262888841e-05	T	0.1389	0.4275
8:9302931:C:T	8	9302931	C	T	LOC701156	intron_variant	173	210	0.8238095238095238	2.54922597854e-05	C	0.3056	0.1087
14:101963662:G:A	14	101963662	G	A	DDX10	intron_variant	44	210	0.20952380952380953	2.54940871857e-05	A	0.375	0.1232
14:101964552:A:G	14	101964552	A	G	DDX10	intron_variant	44	210	0.20952380952380953	2.54940871857e-05	G	0.375	0.1232
11:23918001:T:C	11	23918001	T	C	LOC100430703	downstream_gene_variant	37	210	0.1761904761904762	2.56751022536e-05	C	0.3333	0.0942
11:23918001:T:C	11	23918001	T	C	LOC114670810	upstream_gene_variant	37	210	0.1761904761904762	2.56751022536e-05	C	0.3333	0.0942
11:23919219:C:T	11	23919219	C	T	LOC100430703	downstream_gene_variant	37	210	0.1761904761904762	2.56751022536e-05	T	0.3333	0.0942
11:23919219:C:T	11	23919219	C	T	LOC114670810	upstream_gene_variant	37	210	0.1761904761904762	2.56751022536e-05	T	0.3333	0.0942
11:23919564:G:A	11	23919564	G	A	LOC100430703	downstream_gene_variant	37	210	0.1761904761904762	2.56751022536e-05	A	0.3333	0.0942
11:23919564:G:A	11	23919564	G	A	LOC114670810	upstream_gene_variant	37	210	0.1761904761904762	2.56751022536e-05	A	0.3333	0.0942
11:23919723:C:T	11	23919723	C	T	LOC100430703	downstream_gene_variant	37	210	0.1761904761904762	2.56751022536e-05	T	0.3333	0.0942
11:23919723:C:T	11	23919723	C	T	LOC114670810	upstream_gene_variant	37	210	0.1761904761904762	2.56751022536e-05	T	0.3333	0.0942
11:23920694:A:G	11	23920694	A	G	LOC100430703	downstream_gene_variant	37	210	0.1761904761904762	2.56751022536e-05	G	0.3333	0.0942
11:23920694:A:G	11	23920694	A	G	LOC114670810	upstream_gene_variant	37	210	0.1761904761904762	2.56751022536e-05	G	0.3333	0.0942
11:23927270:G:A	11	23927270	G	A	.	intergenic_variant	173	210	0.8238095238095238	2.56751022536e-05	G	0.3333	0.0942
1:98395791:A:G	1	98395791	A	G	ENSMMUG00000062996	intron_variant&non_coding_transcript_variant	8	212	0.03773584905660377	2.5852043931e-05	G	0.1111	0
1:98395791:A:G	1	98395791	A	G	LOC100424118	intron_variant	8	212	0.03773584905660377	2.5852043931e-05	G	0.1111	0
1:98395791:A:G	1	98395791	A	G	LOC107000957	intron_variant	8	212	0.03773584905660377	2.5852043931e-05	G	0.1111	0
5:79943294:A:G	5	79943294	A	G	FIP1L1	intron_variant	204	212	0.9622641509433962	2.5852043931e-05	A	0.1111	0
5:79943294:A:G	5	79943294	A	G	LOC106998392	intron_variant&non_coding_transcript_variant	204	212	0.9622641509433962	2.5852043931e-05	A	0.1111	0
2:194791907:T:C	2	194791907	T	C	ROBO2	intron_variant	34	212	0.16037735849056603	2.61687201295e-05	C	0.3056	0.08571
20:71681638:T:G	20	71681638	T	G	KLHL36	intron_variant	37	210	0.1761904761904762	2.6171038129e-05	G	0.3333	0.0942
13:14473587:G:A	13	14473587	G	A	LOC114671905	intron_variant&non_coding_transcript_variant	8	210	0.0380952380952381	2.62211892976e-05	A	0.1111	0
13:26751054:G:C	13	26751054	G	C	.	intergenic_variant	8	210	0.0380952380952381	2.62211892976e-05	C	0.1111	0
19:21546052:T:C	19	21546052	T	C	.	intergenic_variant	8	210	0.0380952380952381	2.62211892976e-05	C	0.1111	0
13:37975049:G:A	13	37975049	G	A	ADD2	intron_variant	13	210	0.06190476190476191	2.62365600221e-05	A	0.1667	0.007246
2:37755320:T:C	2	37755320	T	C	LOC114676250	intron_variant&non_coding_transcript_variant	20	212	0.09433962264150944	2.63068514726e-05	C	0.2083	0.03571
17:51344450:C:A	17	51344450	C	A	KLHL1	downstream_gene_variant	149	210	0.7095238095238096	2.63327986641e-05	C	0.4722	0.1957
17:51346881:A:G	17	51346881	A	G	KLHL1	downstream_gene_variant	149	210	0.7095238095238096	2.63327986641e-05	A	0.4722	0.1957
13:31595782:G:C	13	31595782	G	C	LRRTM4	intron_variant	111	210	0.5285714285714286	2.63799892102e-05	G	0.2778	0.5725
13:31599786:C:A	13	31599786	C	A	LRRTM4	intron_variant	111	210	0.5285714285714286	2.63799892102e-05	C	0.2778	0.5725
1:94100098:G:A	1	94100098	G	A	NTRK1	intron_variant	50	212	0.2358490566037736	2.64207008487e-05	A	0.3889	0.1571
11:18650655:C:A	11	18650655	C	A	.	intergenic_variant	13	210	0.06190476190476191	2.65631265339e-05	A	0.1528	0.01449
2:57509482:G:T	2	57509482	G	T	.	intergenic_variant	13	210	0.06190476190476191	2.65631265339e-05	T	0.1528	0.01449
7:84032050:G:A,T	7	84032050	G	A	ENSMMUG00000052695	intron_variant	86	198	0.43434343434343436	2.68236105737e-05	A	0.6714	0.3047
7:84032050:G:A,T	7	84032050	G	A	ENSMMUG00000060689	intron_variant	86	198	0.43434343434343436	2.68236105737e-05	A	0.6714	0.3047
7:84032050:G:A,T	7	84032050	G	A	ENSMMUG00000064338	upstream_gene_variant	86	198	0.43434343434343436	2.68236105737e-05	A	0.6714	0.3047
7:84032050:G:A,T	7	84032050	G	A	LOC710951	intron_variant	86	198	0.43434343434343436	2.68236105737e-05	A	0.6714	0.3047
7:84032050:G:A,T	7	84032050	G	A	LOC711141	upstream_gene_variant	86	198	0.43434343434343436	2.68236105737e-05	A	0.6714	0.3047
14:99939932:A:G	14	99939932	A	G	GUCY1A2	3_prime_UTR_variant	13	210	0.06190476190476191	2.69069200055e-05	G	0.1528	0.01449
14:99939932:A:G	14	99939932	A	G	GUCY1A2	intron_variant	13	210	0.06190476190476191	2.69069200055e-05	G	0.1528	0.01449
14:99946718:T:C	14	99946718	T	C	GUCY1A2	3_prime_UTR_variant	13	210	0.06190476190476191	2.69069200055e-05	C	0.1528	0.01449
14:99946718:T:C	14	99946718	T	C	GUCY1A2	intron_variant	13	210	0.06190476190476191	2.69069200055e-05	C	0.1528	0.01449
14:99956492:A:G	14	99956492	A	G	GUCY1A2	intron_variant	13	210	0.06190476190476191	2.69069200055e-05	G	0.1528	0.01449
14:99964844:A:T	14	99964844	A	T	GUCY1A2	intron_variant	13	210	0.06190476190476191	2.69069200055e-05	T	0.1528	0.01449
9:2609071:A:G	9	2609071	A	G	.	intergenic_variant	13	210	0.06190476190476191	2.69069200055e-05	G	0.1528	0.01449
9:2614790:T:C	9	2614790	T	C	.	intergenic_variant	13	210	0.06190476190476191	2.69069200055e-05	C	0.1528	0.01449
16:68874720:T:C	16	68874720	T	C	ENSMMUG00000062176	intron_variant&non_coding_transcript_variant	102	210	0.4857142857142857	2.69220370901e-05	C	0.2778	0.5942
16:68874720:T:C	16	68874720	T	C	LOC106994123	intron_variant&non_coding_transcript_variant	102	210	0.4857142857142857	2.69220370901e-05	C	0.2778	0.5942
10:61846562:A:G	10	61846562	A	G	LOC717843	intron_variant&non_coding_transcript_variant	63	210	0.3	2.72241805955e-05	G	0.4722	0.2101
11:119131502:C:T	11	119131502	C	T	CCDC60	intron_variant	68	212	0.32075471698113206	2.72651188423e-05	T	0.5	0.2286
7:775783:C:T	7	775783	C	T	HERC2	intron_variant	35	210	0.16666666666666666	2.72711568357e-05	T	0.3056	0.0942
7:775783:C:T	7	775783	C	T	LOC712294	intron_variant	35	210	0.16666666666666666	2.72711568357e-05	T	0.3056	0.0942
4:961782:G:T	4	961782	G	T	WDR27	intron_variant	10	188	0.05319148936170213	2.75368136599e-05	T	0.1471	0
16:4793033:G:A	16	4793033	G	A	ENO3	upstream_gene_variant	8	210	0.0380952380952381	2.75397869307e-05	A	0.1111	0
16:4793033:G:A	16	4793033	G	A	ENSMMUG00000051505	intron_variant	8	210	0.0380952380952381	2.75397869307e-05	A	0.1111	0
16:4793033:G:A	16	4793033	G	A	PFN1	3_prime_UTR_variant	8	210	0.0380952380952381	2.75397869307e-05	A	0.1111	0
16:4793033:G:A	16	4793033	G	A	PFN1	downstream_gene_variant	8	210	0.0380952380952381	2.75397869307e-05	A	0.1111	0
16:4793033:G:A	16	4793033	G	A	RNF167	3_prime_UTR_variant	8	210	0.0380952380952381	2.75397869307e-05	A	0.1111	0
16:4793033:G:A	16	4793033	G	A	RNF167	downstream_gene_variant	8	210	0.0380952380952381	2.75397869307e-05	A	0.1111	0
16:4793033:G:A	16	4793033	G	A	SLC25A11	upstream_gene_variant	8	210	0.0380952380952381	2.75397869307e-05	A	0.1111	0
16:4808134:C:T	16	4808134	C	T	ENO3	downstream_gene_variant	8	210	0.0380952380952381	2.75397869307e-05	T	0.1111	0
16:4808134:C:T	16	4808134	C	T	SPAG7	intron_variant	8	210	0.0380952380952381	2.75397869307e-05	T	0.1111	0
16:4808134:C:T	16	4808134	C	T	SPAG7	stop_gained	8	210	0.0380952380952381	2.75397869307e-05	T	0.1111	0
16:4815322:C:A	16	4815322	C	A	CAMTA2	downstream_gene_variant	8	210	0.0380952380952381	2.75397869307e-05	A	0.1111	0
16:4815322:C:A	16	4815322	C	A	SPAG7	intron_variant	8	210	0.0380952380952381	2.75397869307e-05	A	0.1111	0
16:4815375:A:G	16	4815375	A	G	CAMTA2	downstream_gene_variant	8	210	0.0380952380952381	2.75397869307e-05	G	0.1111	0
16:4815375:A:G	16	4815375	A	G	SPAG7	intron_variant	8	210	0.0380952380952381	2.75397869307e-05	G	0.1111	0
11:62375546:C:T	11	62375546	C	T	LOC114670877	downstream_gene_variant	28	210	0.13333333333333333	2.7694028081e-05	T	0.2639	0.06522
11:62375546:C:T	11	62375546	C	T	PPM1H	intron_variant	28	210	0.13333333333333333	2.7694028081e-05	T	0.2639	0.06522
13:41301291:C:A	13	41301291	C	A	.	intergenic_variant	29	210	0.1380952380952381	2.76968891465e-05	A	0.2778	0.06522
19:5544507:C:G	19	5544507	C	G	SAFB	5_prime_UTR_variant	29	210	0.1380952380952381	2.76968891465e-05	G	0.2778	0.06522
19:5544507:C:G	19	5544507	C	G	SAFB	upstream_gene_variant	29	210	0.1380952380952381	2.76968891465e-05	G	0.2778	0.06522
19:5544507:C:G	19	5544507	C	G	SAFB2	upstream_gene_variant	29	210	0.1380952380952381	2.76968891465e-05	G	0.2778	0.06522
7:84028634:C:T	7	84028634	C	T	ENSMMUG00000052695	intron_variant	73	204	0.35784313725490197	2.7719080147e-05	T	0.4861	0.2879
7:84028634:C:T	7	84028634	C	T	ENSMMUG00000060689	intron_variant	73	204	0.35784313725490197	2.7719080147e-05	T	0.4861	0.2879
7:84028634:C:T	7	84028634	C	T	ENSMMUG00000064338	upstream_gene_variant	73	204	0.35784313725490197	2.7719080147e-05	T	0.4861	0.2879
7:84028634:C:T	7	84028634	C	T	LOC710951	intron_variant	73	204	0.35784313725490197	2.7719080147e-05	T	0.4861	0.2879
7:84028634:C:T	7	84028634	C	T	LOC711141	upstream_gene_variant	73	204	0.35784313725490197	2.7719080147e-05	T	0.4861	0.2879
7:84028635:A:G	7	84028635	A	G	ENSMMUG00000052695	intron_variant	73	204	0.35784313725490197	2.7719080147e-05	G	0.4861	0.2879
7:84028635:A:G	7	84028635	A	G	ENSMMUG00000060689	intron_variant	73	204	0.35784313725490197	2.7719080147e-05	G	0.4861	0.2879
7:84028635:A:G	7	84028635	A	G	ENSMMUG00000064338	upstream_gene_variant	73	204	0.35784313725490197	2.7719080147e-05	G	0.4861	0.2879
7:84028635:A:G	7	84028635	A	G	LOC710951	intron_variant	73	204	0.35784313725490197	2.7719080147e-05	G	0.4861	0.2879
7:84028635:A:G	7	84028635	A	G	LOC711141	upstream_gene_variant	73	204	0.35784313725490197	2.7719080147e-05	G	0.4861	0.2879
12:5063667:A:G	12	5063667	A	G	.	intergenic_variant	38	210	0.18095238095238095	2.78450778547e-05	G	0.3333	0.1014
QNVO02001307.1:7202:C:G,*	QNVO02001307.1	7202	C	G	ENSMMUG00000064120	upstream_gene_variant	8	204	0.0392156862745098	2.79226940467e-05	G	0.1143	0
QNVO02001307.1:7202:C:G,*	QNVO02001307.1	7202	C	G	LOC106995452	upstream_gene_variant	8	204	0.0392156862745098	2.79226940467e-05	G	0.1143	0
QNVO02001307.1:7202:C:G,*	QNVO02001307.1	7202	C	G	LOC114675779	downstream_gene_variant	8	204	0.0392156862745098	2.79226940467e-05	G	0.1143	0
14:38922778:A:C	14	38922778	A	C	ANO3	intron_variant	141	210	0.6714285714285714	2.81611843095e-05	A	0.5139	0.2319
3:3379463:C:T	3	3379463	C	T	ENSMMUG00000053649	upstream_gene_variant	22	212	0.10377358490566038	2.81668175124e-05	T	0.2222	0.04286
3:3379463:C:T	3	3379463	C	T	LOC114676698	upstream_gene_variant	22	212	0.10377358490566038	2.81668175124e-05	T	0.2222	0.04286
13:14944562:C:T	13	14944562	C	T	ANAPC1	intron_variant	8	210	0.0380952380952381	2.83050846274e-05	T	0.1111	0
13:14944562:C:T	13	14944562	C	T	LOC100427634	upstream_gene_variant	8	210	0.0380952380952381	2.83050846274e-05	T	0.1111	0
18:55878415:C:T	18	55878415	C	T	KCTD1	intron_variant	111	210	0.5285714285714286	2.85528060937e-05	C	0.6667	0.3696
X:145655588:T:G	X	145655588	T	G	ENSMMUG00000002887	upstream_gene_variant	41	204	0.20098039215686275	2.85855084355e-05	G	0.2955	0.1134
X:145655588:T:G	X	145655588	T	G	LOC114669842	upstream_gene_variant	41	204	0.20098039215686275	2.85855084355e-05	G	0.2955	0.1134
15:94960333:G:A	15	94960333	G	A	LOC706619	intron_variant	89	210	0.4238095238095238	2.8650070394e-05	A	0.6111	0.3261
15:94960333:G:A	15	94960333	G	A	LOC706619	upstream_gene_variant	89	210	0.4238095238095238	2.8650070394e-05	A	0.6111	0.3261
15:94960333:G:A	15	94960333	G	A	TLE4	intron_variant	89	210	0.4238095238095238	2.8650070394e-05	A	0.6111	0.3261
15:94964160:G:A	15	94964160	G	A	LOC706619	intron_variant	89	210	0.4238095238095238	2.8650070394e-05	A	0.6111	0.3261
15:94964160:G:A	15	94964160	G	A	TLE4	intron_variant	89	210	0.4238095238095238	2.8650070394e-05	A	0.6111	0.3261
15:94964653:A:G	15	94964653	A	G	LOC706619	intron_variant	89	210	0.4238095238095238	2.8650070394e-05	G	0.6111	0.3261
15:94964653:A:G	15	94964653	A	G	TLE4	intron_variant	89	210	0.4238095238095238	2.8650070394e-05	G	0.6111	0.3261
15:94965457:G:T	15	94965457	G	T	LOC706619	intron_variant	89	210	0.4238095238095238	2.8650070394e-05	T	0.6111	0.3261
15:94965457:G:T	15	94965457	G	T	TLE4	intron_variant	89	210	0.4238095238095238	2.8650070394e-05	T	0.6111	0.3261
1:51348283:T:C	1	51348283	T	C	.	intergenic_variant	40	212	0.18867924528301888	2.88402089161e-05	C	0.3472	0.1071
7:83951975:C:T	7	83951975	C	T	LOC710951	intron_variant	63	210	0.3	2.88789330264e-05	T	0.4722	0.2101
2:85049277:C:T	2	85049277	C	T	PEX5L	intron_variant	42	212	0.19811320754716982	2.89675410566e-05	T	0.3611	0.1143
2:85050705:C:T	2	85050705	C	T	PEX5L	intron_variant	42	212	0.19811320754716982	2.89675410566e-05	T	0.3611	0.1143
2:85051165:C:T	2	85051165	C	T	PEX5L	intron_variant	42	212	0.19811320754716982	2.89675410566e-05	T	0.3611	0.1143
2:85051878:T:C	2	85051878	T	C	PEX5L	intron_variant	42	212	0.19811320754716982	2.89675410566e-05	C	0.3611	0.1143
2:85055277:A:G	2	85055277	A	G	PEX5L	intron_variant	42	212	0.19811320754716982	2.89675410566e-05	G	0.3611	0.1143
2:85056278:A:G	2	85056278	A	G	PEX5L	intron_variant	42	212	0.19811320754716982	2.89675410566e-05	G	0.3611	0.1143
2:85056547:G:A	2	85056547	G	A	PEX5L	intron_variant	42	212	0.19811320754716982	2.89675410566e-05	A	0.3611	0.1143
17:51346256:C:T	17	51346256	C	T	KLHL1	downstream_gene_variant	70	210	0.3333333333333333	2.9087600304e-05	T	0.5139	0.2391
13:80994781:A:G	13	80994781	A	G	BABAM2	intron_variant	47	210	0.22380952380952382	2.94818228278e-05	G	0.375	0.1449
13:80994781:A:G	13	80994781	A	G	BABAM2	intron_variant&non_coding_transcript_variant	47	210	0.22380952380952382	2.94818228278e-05	G	0.375	0.1449
15:35759836:T:A	15	35759836	T	A	.	intergenic_variant	53	210	0.2523809523809524	2.97377051058e-05	A	0.4306	0.1594
15:33617046:G:C	15	33617046	G	C	EPB41L4B	intron_variant	20	210	0.09523809523809523	2.98726903511e-05	C	0.2083	0.03623
19:476421:T:G	19	476421	T	G	PALM	upstream_gene_variant	137	208	0.6586538461538461	3.02401173837e-05	T	0.5278	0.2426
14:97880826:C:T	14	97880826	C	T	.	intergenic_variant	30	210	0.14285714285714285	3.02535357448e-05	T	0.2778	0.07246
14:97880836:C:T	14	97880836	C	T	.	intergenic_variant	30	210	0.14285714285714285	3.02535357448e-05	T	0.2778	0.07246
14:97881006:G:C	14	97881006	G	C	.	intergenic_variant	30	210	0.14285714285714285	3.02535357448e-05	C	0.2778	0.07246
14:97882896:C:A	14	97882896	C	A	.	intergenic_variant	30	210	0.14285714285714285	3.02535357448e-05	A	0.2778	0.07246
14:97883329:T:C	14	97883329	T	C	.	intergenic_variant	30	210	0.14285714285714285	3.02535357448e-05	C	0.2778	0.07246
14:97883551:A:G	14	97883551	A	G	.	intergenic_variant	30	210	0.14285714285714285	3.02535357448e-05	G	0.2778	0.07246
14:97883568:C:T	14	97883568	C	T	.	intergenic_variant	30	210	0.14285714285714285	3.02535357448e-05	T	0.2778	0.07246
14:97884828:G:T	14	97884828	G	T	.	intergenic_variant	30	210	0.14285714285714285	3.02535357448e-05	T	0.2778	0.07246
14:97885782:C:T	14	97885782	C	T	.	intergenic_variant	30	210	0.14285714285714285	3.02535357448e-05	T	0.2778	0.07246
12:13212037:G:A	12	13212037	G	A	CCDC93	downstream_gene_variant	152	210	0.7238095238095238	3.03257165133e-05	G	0.08333	0.3768
12:13212037:G:A	12	13212037	G	A	LOC693399	downstream_gene_variant	152	210	0.7238095238095238	3.03257165133e-05	G	0.08333	0.3768
13:16785793:G:A	13	16785793	G	A	ENSMMUG00000053264	upstream_gene_variant	40	210	0.19047619047619047	3.03458750433e-05	A	0.3611	0.1014
13:16785793:G:A	13	16785793	G	A	ENSMMUG00000056221	upstream_gene_variant	40	210	0.19047619047619047	3.03458750433e-05	A	0.3611	0.1014
13:16785793:G:A	13	16785793	G	A	LOC114671910	downstream_gene_variant	40	210	0.19047619047619047	3.03458750433e-05	A	0.3611	0.1014
13:16785793:G:A	13	16785793	G	A	LOC114671910	intron_variant&non_coding_transcript_variant	40	210	0.19047619047619047	3.03458750433e-05	A	0.3611	0.1014
15:94951031:A:G	15	94951031	A	G	LOC706619	intron_variant	109	210	0.5190476190476191	3.0388582246e-05	A	0.6806	0.3768
15:94951031:A:G	15	94951031	A	G	TLE4	intron_variant	109	210	0.5190476190476191	3.0388582246e-05	A	0.6806	0.3768
11:23915551:C:T	11	23915551	C	T	LOC100430703	intron_variant&non_coding_transcript_variant	49	210	0.23333333333333334	3.05377885991e-05	T	0.4028	0.1449
12:19703846:C:T	12	19703846	C	T	TMEM163	intron_variant	47	210	0.22380952380952382	3.05726231051e-05	T	0.375	0.1449
14:97858252:A:T	14	97858252	A	T	ENSMMUG00000057934	intron_variant&non_coding_transcript_variant	30	210	0.14285714285714285	3.06511627853e-05	T	0.2778	0.07246
14:97858252:A:T	14	97858252	A	T	LOC106993453	intron_variant&non_coding_transcript_variant	30	210	0.14285714285714285	3.06511627853e-05	T	0.2778	0.07246
14:97858488:A:G	14	97858488	A	G	ENSMMUG00000057934	intron_variant&non_coding_transcript_variant	30	210	0.14285714285714285	3.06511627853e-05	G	0.2778	0.07246
14:97858488:A:G	14	97858488	A	G	ENSMMUG00000057934	non_coding_transcript_exon_variant	30	210	0.14285714285714285	3.06511627853e-05	G	0.2778	0.07246
14:97858488:A:G	14	97858488	A	G	LOC106993453	non_coding_transcript_exon_variant	30	210	0.14285714285714285	3.06511627853e-05	G	0.2778	0.07246
13:69326102:C:T	13	69326102	C	T	LOC114671733	intron_variant&non_coding_transcript_variant	13	210	0.06190476190476191	3.07385770777e-05	T	0.1667	0.007246
7:154818331:A:G	7	154818331	A	G	RIN3	intron_variant	41	210	0.19523809523809524	3.0769128975e-05	G	0.04167	0.2754
14:41066991:G:C	14	41066991	G	C	.	intergenic_variant	20	210	0.09523809523809523	3.0794312041e-05	C	0.2083	0.03623
14:41070248:C:T	14	41070248	C	T	.	intergenic_variant	20	210	0.09523809523809523	3.0794312041e-05	T	0.2083	0.03623
14:41072159:T:C	14	41072159	T	C	.	intergenic_variant	20	210	0.09523809523809523	3.0794312041e-05	C	0.2083	0.03623
14:41074668:G:A	14	41074668	G	A	.	intergenic_variant	20	210	0.09523809523809523	3.0794312041e-05	A	0.2083	0.03623
14:41075041:T:C	14	41075041	T	C	.	intergenic_variant	20	210	0.09523809523809523	3.0794312041e-05	C	0.2083	0.03623
14:41082283:A:C	14	41082283	A	C	.	intergenic_variant	20	210	0.09523809523809523	3.0794312041e-05	C	0.2083	0.03623
4:151827136:G:C	4	151827136	G	C	TPMT	intron_variant	15	212	0.07075471698113207	3.09725327067e-05	C	0.1667	0.02143
4:151832897:G:A	4	151832897	G	A	TPMT	intron_variant	15	212	0.07075471698113207	3.09725327067e-05	A	0.1667	0.02143
2:6071215:G:A	2	6071215	G	A	.	intergenic_variant	16	212	0.07547169811320754	3.11789235328e-05	A	0.1806	0.02143
2:6075914:C:T	2	6075914	C	T	.	intergenic_variant	16	212	0.07547169811320754	3.11789235328e-05	T	0.1806	0.02143
2:6079192:G:A	2	6079192	G	A	.	intergenic_variant	16	212	0.07547169811320754	3.11789235328e-05	A	0.1806	0.02143
12:5037421:T:C	12	5037421	T	C	.	intergenic_variant	160	210	0.7619047619047619	3.12399827048e-05	T	0.4028	0.1522
12:5038799:T:C	12	5038799	T	C	.	intergenic_variant	50	210	0.23809523809523808	3.12399827048e-05	C	0.4028	0.1522
12:5038913:C:T	12	5038913	C	T	.	intergenic_variant	160	210	0.7619047619047619	3.12399827048e-05	C	0.4028	0.1522
12:5039172:T:G	12	5039172	T	G	.	intergenic_variant	50	210	0.23809523809523808	3.12399827048e-05	G	0.4028	0.1522
12:5040428:G:C	12	5040428	G	C	.	intergenic_variant	160	210	0.7619047619047619	3.12399827048e-05	G	0.4028	0.1522
12:5040464:G:T	12	5040464	G	T	.	intergenic_variant	50	210	0.23809523809523808	3.12399827048e-05	T	0.4028	0.1522
12:5041100:C:T	12	5041100	C	T	.	intergenic_variant	50	210	0.23809523809523808	3.12399827048e-05	T	0.4028	0.1522
12:5041696:T:C	12	5041696	T	C	.	intergenic_variant	50	210	0.23809523809523808	3.12399827048e-05	C	0.4028	0.1522
12:5041760:A:C	12	5041760	A	C	.	intergenic_variant	50	210	0.23809523809523808	3.12399827048e-05	C	0.4028	0.1522
15:35892693:C:A,T	15	35892693	C	A	ZNF462	intron_variant	120	210	0.5714285714285714	3.14166956173e-05	C	0.6111	0.3333
2:6094655:G:A	2	6094655	G	A	.	intergenic_variant	18	212	0.08490566037735849	3.1444098218e-05	A	0.1944	0.02857
13:65110460:G:A	13	65110460	G	A	PLEKHH2	intron_variant	19	210	0.09047619047619047	3.14521148457e-05	A	0.2083	0.02899
13:65111568:G:A	13	65111568	G	A	PLEKHH2	intron_variant	19	210	0.09047619047619047	3.14521148457e-05	A	0.2083	0.02899
13:65111750:G:A	13	65111750	G	A	PLEKHH2	intron_variant	19	210	0.09047619047619047	3.14521148457e-05	A	0.2083	0.02899
13:65112999:C:A	13	65112999	C	A	PLEKHH2	intron_variant	19	210	0.09047619047619047	3.14521148457e-05	A	0.2083	0.02899
13:65113426:G:A	13	65113426	G	A	PLEKHH2	intron_variant	19	210	0.09047619047619047	3.14521148457e-05	A	0.2083	0.02899
13:65113683:G:A	13	65113683	G	A	PLEKHH2	intron_variant	19	210	0.09047619047619047	3.14521148457e-05	A	0.2083	0.02899
10:61873781:G:A	10	61873781	G	A	.	intergenic_variant	69	210	0.32857142857142857	3.19156703145e-05	A	0.5	0.2391
15:89698252:G:A	15	89698252	G	A	ENSMMUG00000063434	downstream_gene_variant	107	210	0.5095238095238095	3.19771350119e-05	G	0.6667	0.3986
14:27799452:A:G	14	27799452	A	G	.	intergenic_variant	42	210	0.2	3.21728302674e-05	G	0.04167	0.2826
14:27800674:T:G	14	27800674	T	G	.	intergenic_variant	42	210	0.2	3.21728302674e-05	G	0.04167	0.2826
9:62676665:G:A	9	62676665	G	A	ENSMMUG00000009286	upstream_gene_variant	62	210	0.29523809523809524	3.22404419417e-05	A	0.4583	0.2101
9:62676665:G:A	9	62676665	G	A	LOC704480	upstream_gene_variant	62	210	0.29523809523809524	3.22404419417e-05	A	0.4583	0.2101
9:62676665:G:A	9	62676665	G	A	SAMD8	5_prime_UTR_variant	62	210	0.29523809523809524	3.22404419417e-05	A	0.4583	0.2101
9:62676665:G:A	9	62676665	G	A	SAMD8	missense_variant	62	210	0.29523809523809524	3.22404419417e-05	A	0.4583	0.2101
10:76021361:T:G	10	76021361	T	G	LOC107000402	intron_variant&non_coding_transcript_variant	40	210	0.19047619047619047	3.22770657658e-05	G	0.3333	0.1159
16:79023122:A:G	16	79023122	A	G	RAB40B	intron_variant	67	210	0.319047619047619	3.24594142241e-05	G	0.5	0.2246
11:23916445:T:G	11	23916445	T	G	LOC100430703	downstream_gene_variant	76	210	0.3619047619047619	3.24646119134e-05	G	0.5556	0.2609
11:23916445:T:G	11	23916445	T	G	LOC114670810	upstream_gene_variant	76	210	0.3619047619047619	3.24646119134e-05	G	0.5556	0.2609
13:58071773:T:C	13	58071773	T	C	NRXN1	intron_variant	19	210	0.09047619047619047	3.29282300676e-05	C	0.2083	0.02899
7:84057868:T:A	7	84057868	T	A	ENSMMUG00000052695	intron_variant	13	200	0.065	3.31658310872e-05	A	0.1571	0.01538
7:84057868:T:A	7	84057868	T	A	ENSMMUG00000057549	downstream_gene_variant	13	200	0.065	3.31658310872e-05	A	0.1571	0.01538
7:84057868:T:A	7	84057868	T	A	ENSMMUG00000060689	intron_variant	13	200	0.065	3.31658310872e-05	A	0.1571	0.01538
7:84057868:T:A	7	84057868	T	A	LOC710951	intron_variant	13	200	0.065	3.31658310872e-05	A	0.1571	0.01538
7:84057868:T:A	7	84057868	T	A	LOC720456	downstream_gene_variant	13	200	0.065	3.31658310872e-05	A	0.1571	0.01538
13:71385042:G:A	13	71385042	G	A	.	intergenic_variant	34	210	0.1619047619047619	3.33301229467e-05	A	0.01389	0.2391
13:71386628:A:G	13	71386628	A	G	.	intergenic_variant	34	210	0.1619047619047619	3.33301229467e-05	G	0.01389	0.2391
13:71387230:A:G	13	71387230	A	G	.	intergenic_variant	34	210	0.1619047619047619	3.33301229467e-05	G	0.01389	0.2391
13:71388571:C:T	13	71388571	C	T	.	intergenic_variant	34	210	0.1619047619047619	3.33301229467e-05	T	0.01389	0.2391
13:71389866:C:T	13	71389866	C	T	.	intergenic_variant	34	210	0.1619047619047619	3.33301229467e-05	T	0.01389	0.2391
13:71390174:G:A	13	71390174	G	A	.	intergenic_variant	34	210	0.1619047619047619	3.33301229467e-05	A	0.01389	0.2391
13:71391032:C:T	13	71391032	C	T	.	intergenic_variant	34	210	0.1619047619047619	3.33301229467e-05	T	0.01389	0.2391
13:71391342:G:C	13	71391342	G	C	.	intergenic_variant	34	210	0.1619047619047619	3.33301229467e-05	C	0.01389	0.2391
13:71396695:T:C	13	71396695	T	C	.	intergenic_variant	34	210	0.1619047619047619	3.33301229467e-05	C	0.01389	0.2391
15:33705574:C:G,A	15	33705574	C	G	EPB41L4B	intron_variant	20	210	0.09523809523809523	3.33340586804e-05	G	0.2083	0.03623
12:13205431:C:G	12	13205431	C	G	CCDC93	3_prime_UTR_variant	165	210	0.7857142857142857	3.33701345414e-05	C	0.02778	0.3116
12:13205431:C:G	12	13205431	C	G	CCDC93	downstream_gene_variant	165	210	0.7857142857142857	3.33701345414e-05	C	0.02778	0.3116
9:114074653:C:T	9	114074653	C	T	HABP2	upstream_gene_variant	147	210	0.7	3.33716439043e-05	C	0.125	0.3913
12:13211731:T:G,*	12	13211731	T	G	CCDC93	downstream_gene_variant	153	206	0.7427184466019418	3.3377674809e-05	T	0.05714	0.3603
12:13211731:T:G,*	12	13211731	T	G	LOC693399	downstream_gene_variant	153	206	0.7427184466019418	3.3377674809e-05	T	0.05714	0.3603
7:89918468:G:A	7	89918468	G	A	.	intergenic_variant	15	210	0.07142857142857142	3.36456379339e-05	A	0.1667	0.02174
2:3737292:G:A	2	3737292	G	A	.	intergenic_variant	150	212	0.7075471698113207	3.36634486521e-05	G	0.4722	0.2
2:3737388:C:G	2	3737388	C	G	.	intergenic_variant	150	212	0.7075471698113207	3.36634486521e-05	C	0.4722	0.2
2:3740107:A:G	2	3740107	A	G	.	intergenic_variant	150	212	0.7075471698113207	3.36634486521e-05	A	0.4722	0.2
2:3740151:A:G	2	3740151	A	G	.	intergenic_variant	150	212	0.7075471698113207	3.36634486521e-05	A	0.4722	0.2
16:6315393:C:G	16	6315393	C	G	PITPNM3	intron_variant	140	210	0.6666666666666666	3.3772441564e-05	C	0.5278	0.2319
11:9867499:T:G	11	9867499	T	G	KLRF1	intron_variant	16	210	0.0761904761904762	3.40650304263e-05	G	0.1806	0.02174
15:35220174:G:T	15	35220174	G	T	LOC114672963	upstream_gene_variant	16	210	0.0761904761904762	3.40650304263e-05	T	0.1806	0.02174
15:35220174:G:T	15	35220174	G	T	U6	upstream_gene_variant	16	210	0.0761904761904762	3.40650304263e-05	T	0.1806	0.02174
5:22478138:G:A	5	22478138	G	A	.	intergenic_variant	80	212	0.37735849056603776	3.41054981041e-05	A	0.5694	0.2786
14:103882310:A:C	14	103882310	A	C	.	intergenic_variant	143	210	0.680952380952381	3.41406752402e-05	A	0.5	0.2246
9:46987500:T:C	9	46987500	T	C	LOC100424504	downstream_gene_variant	141	208	0.6778846153846154	3.42756904536e-05	T	0.1389	0.4191
9:46987500:T:C	9	46987500	T	C	LOC708538	intron_variant&non_coding_transcript_variant	141	208	0.6778846153846154	3.42756904536e-05	T	0.1389	0.4191
11:122527924:C:G	11	122527924	C	G	.	intergenic_variant	15	210	0.07142857142857142	3.49701435064e-05	G	0.1667	0.02174
11:18648843:A:G	11	18648843	A	G	.	intergenic_variant	15	210	0.07142857142857142	3.49701435064e-05	G	0.1667	0.02174
19:34257160:C:T	19	34257160	C	T	ENSMMUG00000053409	intron_variant&non_coding_transcript_variant	15	210	0.07142857142857142	3.49701435064e-05	T	0.1667	0.02174
19:34257160:C:T	19	34257160	C	T	LOC100425381	intron_variant&non_coding_transcript_variant	15	210	0.07142857142857142	3.49701435064e-05	T	0.1667	0.02174
19:34257703:A:G	19	34257703	A	G	ENSMMUG00000053409	intron_variant&non_coding_transcript_variant	15	210	0.07142857142857142	3.49701435064e-05	G	0.1667	0.02174
19:34257703:A:G	19	34257703	A	G	LOC100425381	intron_variant&non_coding_transcript_variant	15	210	0.07142857142857142	3.49701435064e-05	G	0.1667	0.02174
12:125269559:A:C	12	125269559	A	C	LOC114671603	upstream_gene_variant	18	210	0.08571428571428572	3.49745708617e-05	C	0.1944	0.02899
12:125269559:A:C	12	125269559	A	C	RAMP1	intron_variant	18	210	0.08571428571428572	3.49745708617e-05	C	0.1944	0.02899
12:125269559:A:C	12	125269559	A	C	SNORD39	upstream_gene_variant	18	210	0.08571428571428572	3.49745708617e-05	C	0.1944	0.02899
12:125269559:A:C	12	125269559	A	C	UBE2F	intron_variant	18	210	0.08571428571428572	3.49745708617e-05	C	0.1944	0.02899
12:125269830:C:T	12	125269830	C	T	LOC114671603	upstream_gene_variant	18	210	0.08571428571428572	3.49745708617e-05	T	0.1944	0.02899
12:125269830:C:T	12	125269830	C	T	RAMP1	intron_variant	18	210	0.08571428571428572	3.49745708617e-05	T	0.1944	0.02899
12:125269830:C:T	12	125269830	C	T	SNORD39	upstream_gene_variant	18	210	0.08571428571428572	3.49745708617e-05	T	0.1944	0.02899
12:125269830:C:T	12	125269830	C	T	UBE2F	intron_variant	18	210	0.08571428571428572	3.49745708617e-05	T	0.1944	0.02899
12:125270270:T:C	12	125270270	T	C	LOC114671603	upstream_gene_variant	18	210	0.08571428571428572	3.49745708617e-05	C	0.1944	0.02899
12:125270270:T:C	12	125270270	T	C	RAMP1	intron_variant	18	210	0.08571428571428572	3.49745708617e-05	C	0.1944	0.02899
12:125270270:T:C	12	125270270	T	C	SNORD39	upstream_gene_variant	18	210	0.08571428571428572	3.49745708617e-05	C	0.1944	0.02899
12:125270270:T:C	12	125270270	T	C	UBE2F	intron_variant	18	210	0.08571428571428572	3.49745708617e-05	C	0.1944	0.02899
12:125270382:C:T	12	125270382	C	T	LOC114671603	upstream_gene_variant	18	210	0.08571428571428572	3.49745708617e-05	T	0.1944	0.02899
12:125270382:C:T	12	125270382	C	T	RAMP1	intron_variant	18	210	0.08571428571428572	3.49745708617e-05	T	0.1944	0.02899
12:125270382:C:T	12	125270382	C	T	SNORD39	upstream_gene_variant	18	210	0.08571428571428572	3.49745708617e-05	T	0.1944	0.02899
12:125270382:C:T	12	125270382	C	T	UBE2F	intron_variant	18	210	0.08571428571428572	3.49745708617e-05	T	0.1944	0.02899
12:125270543:C:T	12	125270543	C	T	LOC114671603	upstream_gene_variant	18	210	0.08571428571428572	3.49745708617e-05	T	0.1944	0.02899
12:125270543:C:T	12	125270543	C	T	RAMP1	intron_variant	18	210	0.08571428571428572	3.49745708617e-05	T	0.1944	0.02899
12:125270543:C:T	12	125270543	C	T	SNORD39	upstream_gene_variant	18	210	0.08571428571428572	3.49745708617e-05	T	0.1944	0.02899
12:125270543:C:T	12	125270543	C	T	UBE2F	intron_variant	18	210	0.08571428571428572	3.49745708617e-05	T	0.1944	0.02899
12:125270734:G:A	12	125270734	G	A	LOC114671603	upstream_gene_variant	18	210	0.08571428571428572	3.49745708617e-05	A	0.1944	0.02899
12:125270734:G:A	12	125270734	G	A	RAMP1	intron_variant	18	210	0.08571428571428572	3.49745708617e-05	A	0.1944	0.02899
12:125270734:G:A	12	125270734	G	A	SNORD39	upstream_gene_variant	18	210	0.08571428571428572	3.49745708617e-05	A	0.1944	0.02899
12:125270734:G:A	12	125270734	G	A	UBE2F	intron_variant	18	210	0.08571428571428572	3.49745708617e-05	A	0.1944	0.02899
12:125270778:A:G	12	125270778	A	G	LOC114671603	upstream_gene_variant	18	210	0.08571428571428572	3.49745708617e-05	G	0.1944	0.02899
12:125270778:A:G	12	125270778	A	G	RAMP1	intron_variant	18	210	0.08571428571428572	3.49745708617e-05	G	0.1944	0.02899
12:125270778:A:G	12	125270778	A	G	SNORD39	upstream_gene_variant	18	210	0.08571428571428572	3.49745708617e-05	G	0.1944	0.02899
12:125270778:A:G	12	125270778	A	G	UBE2F	intron_variant	18	210	0.08571428571428572	3.49745708617e-05	G	0.1944	0.02899
12:125270827:T:A	12	125270827	T	A	LOC114671603	upstream_gene_variant	18	210	0.08571428571428572	3.49745708617e-05	A	0.1944	0.02899
12:125270827:T:A	12	125270827	T	A	RAMP1	intron_variant	18	210	0.08571428571428572	3.49745708617e-05	A	0.1944	0.02899
12:125270827:T:A	12	125270827	T	A	SNORD39	upstream_gene_variant	18	210	0.08571428571428572	3.49745708617e-05	A	0.1944	0.02899
12:125270827:T:A	12	125270827	T	A	UBE2F	intron_variant	18	210	0.08571428571428572	3.49745708617e-05	A	0.1944	0.02899
12:125270859:G:A	12	125270859	G	A	LOC114671603	upstream_gene_variant	18	210	0.08571428571428572	3.49745708617e-05	A	0.1944	0.02899
12:125270859:G:A	12	125270859	G	A	RAMP1	intron_variant	18	210	0.08571428571428572	3.49745708617e-05	A	0.1944	0.02899
12:125270859:G:A	12	125270859	G	A	SNORD39	upstream_gene_variant	18	210	0.08571428571428572	3.49745708617e-05	A	0.1944	0.02899
12:125270859:G:A	12	125270859	G	A	UBE2F	intron_variant	18	210	0.08571428571428572	3.49745708617e-05	A	0.1944	0.02899
12:125270946:T:C	12	125270946	T	C	LOC114671603	upstream_gene_variant	18	210	0.08571428571428572	3.49745708617e-05	C	0.1944	0.02899
12:125270946:T:C	12	125270946	T	C	RAMP1	intron_variant	18	210	0.08571428571428572	3.49745708617e-05	C	0.1944	0.02899
12:125270946:T:C	12	125270946	T	C	SNORD39	upstream_gene_variant	18	210	0.08571428571428572	3.49745708617e-05	C	0.1944	0.02899
12:125270946:T:C	12	125270946	T	C	UBE2F	intron_variant	18	210	0.08571428571428572	3.49745708617e-05	C	0.1944	0.02899
12:125271032:A:T	12	125271032	A	T	LOC114671603	upstream_gene_variant	18	210	0.08571428571428572	3.49745708617e-05	T	0.1944	0.02899
12:125271032:A:T	12	125271032	A	T	RAMP1	intron_variant	18	210	0.08571428571428572	3.49745708617e-05	T	0.1944	0.02899
12:125271032:A:T	12	125271032	A	T	SNORD39	upstream_gene_variant	18	210	0.08571428571428572	3.49745708617e-05	T	0.1944	0.02899
12:125271032:A:T	12	125271032	A	T	UBE2F	intron_variant	18	210	0.08571428571428572	3.49745708617e-05	T	0.1944	0.02899
12:125271054:G:A	12	125271054	G	A	LOC114671603	upstream_gene_variant	18	210	0.08571428571428572	3.49745708617e-05	A	0.1944	0.02899
12:125271054:G:A	12	125271054	G	A	RAMP1	intron_variant	18	210	0.08571428571428572	3.49745708617e-05	A	0.1944	0.02899
12:125271054:G:A	12	125271054	G	A	SNORD39	upstream_gene_variant	18	210	0.08571428571428572	3.49745708617e-05	A	0.1944	0.02899
12:125271054:G:A	12	125271054	G	A	UBE2F	intron_variant	18	210	0.08571428571428572	3.49745708617e-05	A	0.1944	0.02899
12:125271077:C:T	12	125271077	C	T	LOC114671603	upstream_gene_variant	18	210	0.08571428571428572	3.49745708617e-05	T	0.1944	0.02899
12:125271077:C:T	12	125271077	C	T	RAMP1	intron_variant	18	210	0.08571428571428572	3.49745708617e-05	T	0.1944	0.02899
12:125271077:C:T	12	125271077	C	T	SNORD39	upstream_gene_variant	18	210	0.08571428571428572	3.49745708617e-05	T	0.1944	0.02899
12:125271077:C:T	12	125271077	C	T	UBE2F	intron_variant	18	210	0.08571428571428572	3.49745708617e-05	T	0.1944	0.02899
12:125271080:G:A	12	125271080	G	A	LOC114671603	upstream_gene_variant	18	210	0.08571428571428572	3.49745708617e-05	A	0.1944	0.02899
12:125271080:G:A	12	125271080	G	A	RAMP1	intron_variant	18	210	0.08571428571428572	3.49745708617e-05	A	0.1944	0.02899
12:125271080:G:A	12	125271080	G	A	SNORD39	upstream_gene_variant	18	210	0.08571428571428572	3.49745708617e-05	A	0.1944	0.02899
12:125271080:G:A	12	125271080	G	A	UBE2F	intron_variant	18	210	0.08571428571428572	3.49745708617e-05	A	0.1944	0.02899
12:125271247:T:C	12	125271247	T	C	LOC114671603	non_coding_transcript_exon_variant	18	210	0.08571428571428572	3.49745708617e-05	C	0.1944	0.02899
12:125271247:T:C	12	125271247	T	C	RAMP1	intron_variant	18	210	0.08571428571428572	3.49745708617e-05	C	0.1944	0.02899
12:125271247:T:C	12	125271247	T	C	SNORD39	non_coding_transcript_exon_variant	18	210	0.08571428571428572	3.49745708617e-05	C	0.1944	0.02899
12:125271247:T:C	12	125271247	T	C	UBE2F	intron_variant	18	210	0.08571428571428572	3.49745708617e-05	C	0.1944	0.02899
12:125271278:G:A	12	125271278	G	A	LOC114671603	non_coding_transcript_exon_variant	18	210	0.08571428571428572	3.49745708617e-05	A	0.1944	0.02899
12:125271278:G:A	12	125271278	G	A	RAMP1	intron_variant	18	210	0.08571428571428572	3.49745708617e-05	A	0.1944	0.02899
12:125271278:G:A	12	125271278	G	A	SNORD39	non_coding_transcript_exon_variant	18	210	0.08571428571428572	3.49745708617e-05	A	0.1944	0.02899
12:125271278:G:A	12	125271278	G	A	UBE2F	intron_variant	18	210	0.08571428571428572	3.49745708617e-05	A	0.1944	0.02899
12:125271282:T:C	12	125271282	T	C	LOC114671603	non_coding_transcript_exon_variant	18	210	0.08571428571428572	3.49745708617e-05	C	0.1944	0.02899
12:125271282:T:C	12	125271282	T	C	RAMP1	intron_variant	18	210	0.08571428571428572	3.49745708617e-05	C	0.1944	0.02899
12:125271282:T:C	12	125271282	T	C	SNORD39	non_coding_transcript_exon_variant	18	210	0.08571428571428572	3.49745708617e-05	C	0.1944	0.02899
12:125271282:T:C	12	125271282	T	C	UBE2F	intron_variant	18	210	0.08571428571428572	3.49745708617e-05	C	0.1944	0.02899
12:125271403:C:G	12	125271403	C	G	LOC114671603	downstream_gene_variant	18	210	0.08571428571428572	3.49745708617e-05	G	0.1944	0.02899
12:125271403:C:G	12	125271403	C	G	RAMP1	intron_variant	18	210	0.08571428571428572	3.49745708617e-05	G	0.1944	0.02899
12:125271403:C:G	12	125271403	C	G	SNORD39	downstream_gene_variant	18	210	0.08571428571428572	3.49745708617e-05	G	0.1944	0.02899
12:125271403:C:G	12	125271403	C	G	UBE2F	intron_variant	18	210	0.08571428571428572	3.49745708617e-05	G	0.1944	0.02899
12:125271446:A:G	12	125271446	A	G	LOC114671603	downstream_gene_variant	18	210	0.08571428571428572	3.49745708617e-05	G	0.1944	0.02899
12:125271446:A:G	12	125271446	A	G	RAMP1	intron_variant	18	210	0.08571428571428572	3.49745708617e-05	G	0.1944	0.02899
12:125271446:A:G	12	125271446	A	G	SNORD39	downstream_gene_variant	18	210	0.08571428571428572	3.49745708617e-05	G	0.1944	0.02899
12:125271446:A:G	12	125271446	A	G	UBE2F	intron_variant	18	210	0.08571428571428572	3.49745708617e-05	G	0.1944	0.02899
12:125271500:A:G	12	125271500	A	G	LOC114671603	downstream_gene_variant	18	210	0.08571428571428572	3.49745708617e-05	G	0.1944	0.02899
12:125271500:A:G	12	125271500	A	G	RAMP1	intron_variant	18	210	0.08571428571428572	3.49745708617e-05	G	0.1944	0.02899
12:125271500:A:G	12	125271500	A	G	SNORD39	downstream_gene_variant	18	210	0.08571428571428572	3.49745708617e-05	G	0.1944	0.02899
12:125271500:A:G	12	125271500	A	G	UBE2F	intron_variant	18	210	0.08571428571428572	3.49745708617e-05	G	0.1944	0.02899
12:125271751:C:G,T,*	12	125271751	C	G	LOC114671603	downstream_gene_variant	18	210	0.08571428571428572	3.49745708617e-05	G	0.1944	0.02899
12:125271751:C:G,T,*	12	125271751	C	G	RAMP1	intron_variant	18	210	0.08571428571428572	3.49745708617e-05	G	0.1944	0.02899
12:125271751:C:G,T,*	12	125271751	C	G	SNORD39	downstream_gene_variant	18	210	0.08571428571428572	3.49745708617e-05	G	0.1944	0.02899
12:125271751:C:G,T,*	12	125271751	C	G	UBE2F	intron_variant	18	210	0.08571428571428572	3.49745708617e-05	G	0.1944	0.02899
12:125271769:G:A	12	125271769	G	A	LOC114671603	downstream_gene_variant	18	210	0.08571428571428572	3.49745708617e-05	A	0.1944	0.02899
12:125271769:G:A	12	125271769	G	A	RAMP1	intron_variant	18	210	0.08571428571428572	3.49745708617e-05	A	0.1944	0.02899
12:125271769:G:A	12	125271769	G	A	SNORD39	downstream_gene_variant	18	210	0.08571428571428572	3.49745708617e-05	A	0.1944	0.02899
12:125271769:G:A	12	125271769	G	A	UBE2F	intron_variant	18	210	0.08571428571428572	3.49745708617e-05	A	0.1944	0.02899
12:125271825:C:T	12	125271825	C	T	LOC114671603	downstream_gene_variant	18	210	0.08571428571428572	3.49745708617e-05	T	0.1944	0.02899
12:125271825:C:T	12	125271825	C	T	RAMP1	intron_variant	18	210	0.08571428571428572	3.49745708617e-05	T	0.1944	0.02899
12:125271825:C:T	12	125271825	C	T	SNORD39	downstream_gene_variant	18	210	0.08571428571428572	3.49745708617e-05	T	0.1944	0.02899
12:125271825:C:T	12	125271825	C	T	UBE2F	intron_variant	18	210	0.08571428571428572	3.49745708617e-05	T	0.1944	0.02899
12:125271926:G:A	12	125271926	G	A	LOC114671603	downstream_gene_variant	18	210	0.08571428571428572	3.49745708617e-05	A	0.1944	0.02899
12:125271926:G:A	12	125271926	G	A	RAMP1	intron_variant	18	210	0.08571428571428572	3.49745708617e-05	A	0.1944	0.02899
12:125271926:G:A	12	125271926	G	A	SNORD39	downstream_gene_variant	18	210	0.08571428571428572	3.49745708617e-05	A	0.1944	0.02899
12:125271926:G:A	12	125271926	G	A	UBE2F	intron_variant	18	210	0.08571428571428572	3.49745708617e-05	A	0.1944	0.02899
12:125272452:G:A	12	125272452	G	A	LOC114671603	downstream_gene_variant	18	210	0.08571428571428572	3.49745708617e-05	A	0.1944	0.02899
12:125272452:G:A	12	125272452	G	A	RAMP1	intron_variant	18	210	0.08571428571428572	3.49745708617e-05	A	0.1944	0.02899
12:125272452:G:A	12	125272452	G	A	SNORD39	downstream_gene_variant	18	210	0.08571428571428572	3.49745708617e-05	A	0.1944	0.02899
12:125272452:G:A	12	125272452	G	A	UBE2F	intron_variant	18	210	0.08571428571428572	3.49745708617e-05	A	0.1944	0.02899
12:125272817:A:G	12	125272817	A	G	LOC114671603	downstream_gene_variant	18	210	0.08571428571428572	3.49745708617e-05	G	0.1944	0.02899
12:125272817:A:G	12	125272817	A	G	RAMP1	intron_variant	18	210	0.08571428571428572	3.49745708617e-05	G	0.1944	0.02899
12:125272817:A:G	12	125272817	A	G	SNORD39	downstream_gene_variant	18	210	0.08571428571428572	3.49745708617e-05	G	0.1944	0.02899
12:125272817:A:G	12	125272817	A	G	UBE2F	intron_variant	18	210	0.08571428571428572	3.49745708617e-05	G	0.1944	0.02899
12:125273113:A:G	12	125273113	A	G	LOC114671603	downstream_gene_variant	18	210	0.08571428571428572	3.49745708617e-05	G	0.1944	0.02899
12:125273113:A:G	12	125273113	A	G	RAMP1	intron_variant	18	210	0.08571428571428572	3.49745708617e-05	G	0.1944	0.02899
12:125273113:A:G	12	125273113	A	G	SNORD39	downstream_gene_variant	18	210	0.08571428571428572	3.49745708617e-05	G	0.1944	0.02899
12:125273113:A:G	12	125273113	A	G	UBE2F	intron_variant	18	210	0.08571428571428572	3.49745708617e-05	G	0.1944	0.02899
12:125273470:A:G	12	125273470	A	G	LOC114671603	downstream_gene_variant	18	210	0.08571428571428572	3.49745708617e-05	G	0.1944	0.02899
12:125273470:A:G	12	125273470	A	G	RAMP1	intron_variant	18	210	0.08571428571428572	3.49745708617e-05	G	0.1944	0.02899
12:125273470:A:G	12	125273470	A	G	SNORD39	downstream_gene_variant	18	210	0.08571428571428572	3.49745708617e-05	G	0.1944	0.02899
12:125273470:A:G	12	125273470	A	G	UBE2F	intron_variant	18	210	0.08571428571428572	3.49745708617e-05	G	0.1944	0.02899
12:125273473:G:A	12	125273473	G	A	LOC114671603	downstream_gene_variant	18	210	0.08571428571428572	3.49745708617e-05	A	0.1944	0.02899
12:125273473:G:A	12	125273473	G	A	RAMP1	intron_variant	18	210	0.08571428571428572	3.49745708617e-05	A	0.1944	0.02899
12:125273473:G:A	12	125273473	G	A	SNORD39	downstream_gene_variant	18	210	0.08571428571428572	3.49745708617e-05	A	0.1944	0.02899
12:125273473:G:A	12	125273473	G	A	UBE2F	intron_variant	18	210	0.08571428571428572	3.49745708617e-05	A	0.1944	0.02899
12:125273503:T:C	12	125273503	T	C	LOC114671603	downstream_gene_variant	18	210	0.08571428571428572	3.49745708617e-05	C	0.1944	0.02899
12:125273503:T:C	12	125273503	T	C	RAMP1	intron_variant	18	210	0.08571428571428572	3.49745708617e-05	C	0.1944	0.02899
12:125273503:T:C	12	125273503	T	C	SNORD39	downstream_gene_variant	18	210	0.08571428571428572	3.49745708617e-05	C	0.1944	0.02899
12:125273503:T:C	12	125273503	T	C	UBE2F	intron_variant	18	210	0.08571428571428572	3.49745708617e-05	C	0.1944	0.02899
12:125273531:G:A	12	125273531	G	A	LOC114671603	downstream_gene_variant	18	210	0.08571428571428572	3.49745708617e-05	A	0.1944	0.02899
12:125273531:G:A	12	125273531	G	A	RAMP1	intron_variant	18	210	0.08571428571428572	3.49745708617e-05	A	0.1944	0.02899
12:125273531:G:A	12	125273531	G	A	SNORD39	downstream_gene_variant	18	210	0.08571428571428572	3.49745708617e-05	A	0.1944	0.02899
12:125273531:G:A	12	125273531	G	A	UBE2F	intron_variant	18	210	0.08571428571428572	3.49745708617e-05	A	0.1944	0.02899
12:125273626:T:C	12	125273626	T	C	LOC114671603	downstream_gene_variant	18	210	0.08571428571428572	3.49745708617e-05	C	0.1944	0.02899
12:125273626:T:C	12	125273626	T	C	RAMP1	intron_variant	18	210	0.08571428571428572	3.49745708617e-05	C	0.1944	0.02899
12:125273626:T:C	12	125273626	T	C	SNORD39	downstream_gene_variant	18	210	0.08571428571428572	3.49745708617e-05	C	0.1944	0.02899
12:125273626:T:C	12	125273626	T	C	UBE2F	intron_variant	18	210	0.08571428571428572	3.49745708617e-05	C	0.1944	0.02899
12:125273771:C:A	12	125273771	C	A	LOC114671603	downstream_gene_variant	18	210	0.08571428571428572	3.49745708617e-05	A	0.1944	0.02899
12:125273771:C:A	12	125273771	C	A	RAMP1	intron_variant	18	210	0.08571428571428572	3.49745708617e-05	A	0.1944	0.02899
12:125273771:C:A	12	125273771	C	A	SNORD39	downstream_gene_variant	18	210	0.08571428571428572	3.49745708617e-05	A	0.1944	0.02899
12:125273771:C:A	12	125273771	C	A	UBE2F	intron_variant	18	210	0.08571428571428572	3.49745708617e-05	A	0.1944	0.02899
12:125273776:G:A	12	125273776	G	A	LOC114671603	downstream_gene_variant	18	210	0.08571428571428572	3.49745708617e-05	A	0.1944	0.02899
12:125273776:G:A	12	125273776	G	A	RAMP1	intron_variant	18	210	0.08571428571428572	3.49745708617e-05	A	0.1944	0.02899
12:125273776:G:A	12	125273776	G	A	SNORD39	downstream_gene_variant	18	210	0.08571428571428572	3.49745708617e-05	A	0.1944	0.02899
12:125273776:G:A	12	125273776	G	A	UBE2F	intron_variant	18	210	0.08571428571428572	3.49745708617e-05	A	0.1944	0.02899
12:125274134:C:T	12	125274134	C	T	LOC114671603	downstream_gene_variant	18	210	0.08571428571428572	3.49745708617e-05	T	0.1944	0.02899
12:125274134:C:T	12	125274134	C	T	RAMP1	intron_variant	18	210	0.08571428571428572	3.49745708617e-05	T	0.1944	0.02899
12:125274134:C:T	12	125274134	C	T	SNORD39	downstream_gene_variant	18	210	0.08571428571428572	3.49745708617e-05	T	0.1944	0.02899
12:125274134:C:T	12	125274134	C	T	UBE2F	intron_variant	18	210	0.08571428571428572	3.49745708617e-05	T	0.1944	0.02899
12:125274946:T:G	12	125274946	T	G	LOC114671603	downstream_gene_variant	18	210	0.08571428571428572	3.49745708617e-05	G	0.1944	0.02899
12:125274946:T:G	12	125274946	T	G	RAMP1	intron_variant	18	210	0.08571428571428572	3.49745708617e-05	G	0.1944	0.02899
12:125274946:T:G	12	125274946	T	G	SNORD39	downstream_gene_variant	18	210	0.08571428571428572	3.49745708617e-05	G	0.1944	0.02899
12:125274946:T:G	12	125274946	T	G	UBE2F	intron_variant	18	210	0.08571428571428572	3.49745708617e-05	G	0.1944	0.02899
12:125276217:G:C	12	125276217	G	C	LOC114671603	downstream_gene_variant	18	210	0.08571428571428572	3.49745708617e-05	C	0.1944	0.02899
12:125276217:G:C	12	125276217	G	C	RAMP1	intron_variant	18	210	0.08571428571428572	3.49745708617e-05	C	0.1944	0.02899
12:125276217:G:C	12	125276217	G	C	SNORD39	downstream_gene_variant	18	210	0.08571428571428572	3.49745708617e-05	C	0.1944	0.02899
12:125276217:G:C	12	125276217	G	C	UBE2F	intron_variant	18	210	0.08571428571428572	3.49745708617e-05	C	0.1944	0.02899
12:125276579:G:A	12	125276579	G	A	RAMP1	intron_variant	18	210	0.08571428571428572	3.49745708617e-05	A	0.1944	0.02899
12:125276579:G:A	12	125276579	G	A	UBE2F	intron_variant	18	210	0.08571428571428572	3.49745708617e-05	A	0.1944	0.02899
12:125276842:T:G	12	125276842	T	G	RAMP1	intron_variant	18	210	0.08571428571428572	3.49745708617e-05	G	0.1944	0.02899
12:125276842:T:G	12	125276842	T	G	UBE2F	intron_variant	18	210	0.08571428571428572	3.49745708617e-05	G	0.1944	0.02899
12:125277220:C:T	12	125277220	C	T	RAMP1	intron_variant	18	210	0.08571428571428572	3.49745708617e-05	T	0.1944	0.02899
12:125277220:C:T	12	125277220	C	T	UBE2F	intron_variant	18	210	0.08571428571428572	3.49745708617e-05	T	0.1944	0.02899
12:125277252:C:T	12	125277252	C	T	RAMP1	intron_variant	18	210	0.08571428571428572	3.49745708617e-05	T	0.1944	0.02899
12:125277252:C:T	12	125277252	C	T	UBE2F	intron_variant	18	210	0.08571428571428572	3.49745708617e-05	T	0.1944	0.02899
12:125277325:C:G	12	125277325	C	G	RAMP1	intron_variant	18	210	0.08571428571428572	3.49745708617e-05	G	0.1944	0.02899
12:125277325:C:G	12	125277325	C	G	UBE2F	intron_variant	18	210	0.08571428571428572	3.49745708617e-05	G	0.1944	0.02899
12:125277427:C:T	12	125277427	C	T	RAMP1	intron_variant	18	210	0.08571428571428572	3.49745708617e-05	T	0.1944	0.02899
12:125277427:C:T	12	125277427	C	T	UBE2F	intron_variant	18	210	0.08571428571428572	3.49745708617e-05	T	0.1944	0.02899
12:125277708:C:T	12	125277708	C	T	RAMP1	intron_variant	18	210	0.08571428571428572	3.49745708617e-05	T	0.1944	0.02899
12:125277708:C:T	12	125277708	C	T	UBE2F	intron_variant	18	210	0.08571428571428572	3.49745708617e-05	T	0.1944	0.02899
12:125278096:G:A	12	125278096	G	A	RAMP1	intron_variant	18	210	0.08571428571428572	3.49745708617e-05	A	0.1944	0.02899
12:125278096:G:A	12	125278096	G	A	UBE2F	intron_variant	18	210	0.08571428571428572	3.49745708617e-05	A	0.1944	0.02899
12:125280138:C:T	12	125280138	C	T	RAMP1	intron_variant	18	210	0.08571428571428572	3.49745708617e-05	T	0.1944	0.02899
12:125280138:C:T	12	125280138	C	T	UBE2F	intron_variant	18	210	0.08571428571428572	3.49745708617e-05	T	0.1944	0.02899
12:125293581:G:A	12	125293581	G	A	RAMP1	intron_variant	18	210	0.08571428571428572	3.49745708617e-05	A	0.1944	0.02899
12:125293581:G:A	12	125293581	G	A	UBE2F	intron_variant	18	210	0.08571428571428572	3.49745708617e-05	A	0.1944	0.02899
12:125298963:G:A	12	125298963	G	A	RAMP1	intron_variant	18	210	0.08571428571428572	3.49745708617e-05	A	0.1944	0.02899
12:125298963:G:A	12	125298963	G	A	UBE2F	intron_variant	18	210	0.08571428571428572	3.49745708617e-05	A	0.1944	0.02899
12:125300028:A:G	12	125300028	A	G	RAMP1	intron_variant	18	210	0.08571428571428572	3.49745708617e-05	G	0.1944	0.02899
12:125300028:A:G	12	125300028	A	G	UBE2F	intron_variant	18	210	0.08571428571428572	3.49745708617e-05	G	0.1944	0.02899
12:125303227:G:A	12	125303227	G	A	RAMP1	intron_variant	18	210	0.08571428571428572	3.49745708617e-05	A	0.1944	0.02899
12:125303227:G:A	12	125303227	G	A	UBE2F	intron_variant	18	210	0.08571428571428572	3.49745708617e-05	A	0.1944	0.02899
12:125303932:G:C	12	125303932	G	C	RAMP1	intron_variant	18	210	0.08571428571428572	3.49745708617e-05	C	0.1944	0.02899
12:125303932:G:C	12	125303932	G	C	UBE2F	intron_variant	18	210	0.08571428571428572	3.49745708617e-05	C	0.1944	0.02899
12:125315514:A:C,*	12	125315514	A	C	LOC114671456	downstream_gene_variant	18	210	0.08571428571428572	3.49745708617e-05	C	0.1944	0.02899
12:125315514:A:C,*	12	125315514	A	C	RAMP1	downstream_gene_variant	18	210	0.08571428571428572	3.49745708617e-05	C	0.1944	0.02899
12:125315514:A:C,*	12	125315514	A	C	UBE2F	intron_variant	18	210	0.08571428571428572	3.49745708617e-05	C	0.1944	0.02899
12:125318947:A:G	12	125318947	A	G	LOC114671456	intron_variant&non_coding_transcript_variant	18	210	0.08571428571428572	3.49745708617e-05	G	0.1944	0.02899
12:125318947:A:G	12	125318947	A	G	RAMP1	downstream_gene_variant	18	210	0.08571428571428572	3.49745708617e-05	G	0.1944	0.02899
12:125318947:A:G	12	125318947	A	G	UBE2F	intron_variant	18	210	0.08571428571428572	3.49745708617e-05	G	0.1944	0.02899
12:125332817:G:A	12	125332817	G	A	UBE2F	intron_variant	18	210	0.08571428571428572	3.49745708617e-05	A	0.1944	0.02899
12:125335721:A:G	12	125335721	A	G	UBE2F	intron_variant	18	210	0.08571428571428572	3.49745708617e-05	G	0.1944	0.02899
12:125339960:T:C	12	125339960	T	C	UBE2F	intron_variant	18	210	0.08571428571428572	3.49745708617e-05	C	0.1944	0.02899
15:35411765:G:A	15	35411765	G	A	LOC114672957	upstream_gene_variant	19	210	0.09047619047619047	3.50413302446e-05	A	0.1944	0.03623
15:35411765:G:A	15	35411765	G	A	U6	upstream_gene_variant	19	210	0.09047619047619047	3.50413302446e-05	A	0.1944	0.03623
15:88116677:G:A	15	88116677	G	A	TMC1	intron_variant	17	210	0.08095238095238096	3.51818873364e-05	A	0.1944	0.02174
15:88117003:T:C	15	88117003	T	C	TMC1	intron_variant	17	210	0.08095238095238096	3.51818873364e-05	C	0.1944	0.02174
15:88146297:A:G	15	88146297	A	G	LOC106993795	downstream_gene_variant	17	210	0.08095238095238096	3.51818873364e-05	G	0.1944	0.02174
15:88146297:A:G	15	88146297	A	G	TMC1	intron_variant	17	210	0.08095238095238096	3.51818873364e-05	G	0.1944	0.02174
15:88150000:C:T	15	88150000	C	T	LOC106993795	intron_variant&non_coding_transcript_variant	17	210	0.08095238095238096	3.51818873364e-05	T	0.1944	0.02174
15:88150000:C:T	15	88150000	C	T	TMC1	intron_variant	17	210	0.08095238095238096	3.51818873364e-05	T	0.1944	0.02174
15:88160580:C:T	15	88160580	C	T	TMC1	intron_variant	17	210	0.08095238095238096	3.51818873364e-05	T	0.1944	0.02174
15:88160928:A:C	15	88160928	A	C	TMC1	intron_variant	17	210	0.08095238095238096	3.51818873364e-05	C	0.1944	0.02174
15:88162069:T:C	15	88162069	T	C	TMC1	intron_variant	17	210	0.08095238095238096	3.51818873364e-05	C	0.1944	0.02174
15:88162168:T:G	15	88162168	T	G	TMC1	intron_variant	17	210	0.08095238095238096	3.51818873364e-05	G	0.1944	0.02174
11:123380109:C:T	11	123380109	C	T	RILPL1	intron_variant	60	210	0.2857142857142857	3.54255085593e-05	T	0.4444	0.2029
10:36097496:G:C	10	36097496	G	C	ENSMMUG00000054965	intron_variant	21	202	0.10396039603960396	3.54958154285e-05	C	0.2353	0.03731
10:36097496:G:C	10	36097496	G	C	ENSMMUG00000055263	intron_variant	21	202	0.10396039603960396	3.54958154285e-05	C	0.2353	0.03731
10:36097496:G:C	10	36097496	G	C	LOC106996190	intron_variant	21	202	0.10396039603960396	3.54958154285e-05	C	0.2353	0.03731
20:71764675:C:T	20	71764675	C	T	ENSMMUG00000061286	downstream_gene_variant	20	210	0.09523809523809523	3.56460678709e-05	T	0.2083	0.03623
20:71764675:C:T	20	71764675	C	T	KLHL36	intron_variant	20	210	0.09523809523809523	3.56460678709e-05	T	0.2083	0.03623
20:71764675:C:T	20	71764675	C	T	USP10	intron_variant	20	210	0.09523809523809523	3.56460678709e-05	T	0.2083	0.03623
20:71766059:T:A	20	71766059	T	A	ENSMMUG00000061286	downstream_gene_variant	20	210	0.09523809523809523	3.56460678709e-05	A	0.2083	0.03623
20:71766059:T:A	20	71766059	T	A	KLHL36	intron_variant	20	210	0.09523809523809523	3.56460678709e-05	A	0.2083	0.03623
20:71766059:T:A	20	71766059	T	A	USP10	intron_variant	20	210	0.09523809523809523	3.56460678709e-05	A	0.2083	0.03623
20:71768711:C:T	20	71768711	C	T	ENSMMUG00000061286	downstream_gene_variant	20	210	0.09523809523809523	3.56460678709e-05	T	0.2083	0.03623
20:71768711:C:T	20	71768711	C	T	KLHL36	intron_variant	20	210	0.09523809523809523	3.56460678709e-05	T	0.2083	0.03623
20:71768711:C:T	20	71768711	C	T	USP10	intron_variant	20	210	0.09523809523809523	3.56460678709e-05	T	0.2083	0.03623
20:71769500:G:A	20	71769500	G	A	ENSMMUG00000061286	downstream_gene_variant	20	210	0.09523809523809523	3.56460678709e-05	A	0.2083	0.03623
20:71769500:G:A	20	71769500	G	A	KLHL36	intron_variant	20	210	0.09523809523809523	3.56460678709e-05	A	0.2083	0.03623
20:71769500:G:A	20	71769500	G	A	USP10	intron_variant	20	210	0.09523809523809523	3.56460678709e-05	A	0.2083	0.03623
20:71771602:T:G	20	71771602	T	G	KLHL36	intron_variant	20	210	0.09523809523809523	3.56460678709e-05	G	0.2083	0.03623
20:71771602:T:G	20	71771602	T	G	USP10	intron_variant	20	210	0.09523809523809523	3.56460678709e-05	G	0.2083	0.03623
20:71772199:G:A	20	71772199	G	A	KLHL36	intron_variant	20	210	0.09523809523809523	3.56460678709e-05	A	0.2083	0.03623
20:71772199:G:A	20	71772199	G	A	USP10	intron_variant	20	210	0.09523809523809523	3.56460678709e-05	A	0.2083	0.03623
20:71774920:G:A	20	71774920	G	A	KLHL36	intron_variant	20	210	0.09523809523809523	3.56460678709e-05	A	0.2083	0.03623
20:71774920:G:A	20	71774920	G	A	USP10	intron_variant	20	210	0.09523809523809523	3.56460678709e-05	A	0.2083	0.03623
20:71777734:C:T	20	71777734	C	T	KLHL36	intron_variant	20	210	0.09523809523809523	3.56460678709e-05	T	0.2083	0.03623
20:71777734:C:T	20	71777734	C	T	USP10	intron_variant	20	210	0.09523809523809523	3.56460678709e-05	T	0.2083	0.03623
20:71778060:C:T	20	71778060	C	T	KLHL36	intron_variant	20	210	0.09523809523809523	3.56460678709e-05	T	0.2083	0.03623
20:71778060:C:T	20	71778060	C	T	USP10	intron_variant	20	210	0.09523809523809523	3.56460678709e-05	T	0.2083	0.03623
7:12898732:T:C	7	12898732	T	C	ENSMMUG00000063659	intron_variant&non_coding_transcript_variant	20	210	0.09523809523809523	3.56460678709e-05	C	0.2083	0.03623
4:159149139:G:A	4	159149139	G	A	.	intergenic_variant	19	212	0.08962264150943396	3.56718652717e-05	A	0.1944	0.03571
17:70522200:G:T	17	70522200	G	T	ENSMMUG00000049397	downstream_gene_variant	76	208	0.36538461538461536	3.56845099245e-05	T	0.1806	0.4632
13:35429272:G:A	13	35429272	G	A	.	intergenic_variant	24	210	0.11428571428571428	3.57925185127e-05	A	0.25	0.04348
13:35429291:G:T	13	35429291	G	T	.	intergenic_variant	24	210	0.11428571428571428	3.57925185127e-05	T	0.25	0.04348
13:35431857:C:G	13	35431857	C	G	.	intergenic_variant	24	210	0.11428571428571428	3.57925185127e-05	G	0.25	0.04348
14:38735929:T:G	14	38735929	T	G	LOC114672302	upstream_gene_variant	161	210	0.7666666666666667	3.57938648678e-05	T	0.06944	0.3188
14:38735929:T:G	14	38735929	T	G	SLC5A12	intron_variant	161	210	0.7666666666666667	3.57938648678e-05	T	0.06944	0.3188
14:38735929:T:G	14	38735929	T	G	SLC5A12	intron_variant&non_coding_transcript_variant	161	210	0.7666666666666667	3.57938648678e-05	T	0.06944	0.3188
10:12486494:A:C	10	12486494	A	C	APOBEC3G	downstream_gene_variant	76	204	0.37254901960784315	3.58909326645e-05	C	0.6029	0.2574
10:12486494:A:C	10	12486494	A	C	APOBEC3H	upstream_gene_variant	76	204	0.37254901960784315	3.58909326645e-05	C	0.6029	0.2574
13:210963:C:T	13	210963	C	T	LOC106993074	upstream_gene_variant	19	210	0.09047619047619047	3.59088096788e-05	T	0.1944	0.03623
13:210963:C:T	13	210963	C	T	ZNF2	downstream_gene_variant	19	210	0.09047619047619047	3.59088096788e-05	T	0.1944	0.03623
13:210963:C:T	13	210963	C	T	ZNF514	intron_variant	19	210	0.09047619047619047	3.59088096788e-05	T	0.1944	0.03623
13:211233:C:T	13	211233	C	T	LOC106993074	upstream_gene_variant	19	210	0.09047619047619047	3.59088096788e-05	T	0.1944	0.03623
13:211233:C:T	13	211233	C	T	ZNF2	downstream_gene_variant	19	210	0.09047619047619047	3.59088096788e-05	T	0.1944	0.03623
13:211233:C:T	13	211233	C	T	ZNF514	intron_variant	19	210	0.09047619047619047	3.59088096788e-05	T	0.1944	0.03623
13:212075:T:C	13	212075	T	C	LOC106993074	upstream_gene_variant	19	210	0.09047619047619047	3.59088096788e-05	C	0.1944	0.03623
13:212075:T:C	13	212075	T	C	ZNF2	downstream_gene_variant	19	210	0.09047619047619047	3.59088096788e-05	C	0.1944	0.03623
13:212075:T:C	13	212075	T	C	ZNF514	intron_variant	19	210	0.09047619047619047	3.59088096788e-05	C	0.1944	0.03623
13:212757:T:G	13	212757	T	G	LOC106993074	upstream_gene_variant	19	210	0.09047619047619047	3.59088096788e-05	G	0.1944	0.03623
13:212757:T:G	13	212757	T	G	ZNF2	downstream_gene_variant	19	210	0.09047619047619047	3.59088096788e-05	G	0.1944	0.03623
13:212757:T:G	13	212757	T	G	ZNF514	intron_variant	19	210	0.09047619047619047	3.59088096788e-05	G	0.1944	0.03623
15:36705957:T:C	15	36705957	T	C	.	intergenic_variant	20	210	0.09523809523809523	3.60355461337e-05	C	0.2083	0.03623
9:36989858:A:G	9	36989858	A	G	.	intergenic_variant	20	210	0.09523809523809523	3.60355461337e-05	G	0.2083	0.03623
15:35762146:T:C	15	35762146	T	C	.	intergenic_variant	147	210	0.7	3.61337755892e-05	T	0.4861	0.2029
12:13207006:A:G	12	13207006	A	G	CCDC93	3_prime_UTR_variant	166	210	0.7904761904761904	3.69693014594e-05	A	0.02778	0.3043
12:13207006:A:G	12	13207006	A	G	CCDC93	downstream_gene_variant	166	210	0.7904761904761904	3.69693014594e-05	A	0.02778	0.3043
12:13207880:A:G	12	13207880	A	G	CCDC93	3_prime_UTR_variant	166	210	0.7904761904761904	3.69693014594e-05	A	0.02778	0.3043
12:13207880:A:G	12	13207880	A	G	CCDC93	downstream_gene_variant	166	210	0.7904761904761904	3.69693014594e-05	A	0.02778	0.3043
10:67747740:G:A	10	67747740	G	A	C20orf112	intron_variant	73	210	0.3476190476190476	3.72424539032e-05	A	0.5278	0.2536
10:67747740:G:A	10	67747740	G	A	NOL4L	intron_variant	73	210	0.3476190476190476	3.72424539032e-05	A	0.5278	0.2536
10:67748847:C:T	10	67748847	C	T	C20orf112	intron_variant	73	210	0.3476190476190476	3.72424539032e-05	T	0.5278	0.2536
10:67748847:C:T	10	67748847	C	T	NOL4L	intron_variant	73	210	0.3476190476190476	3.72424539032e-05	T	0.5278	0.2536
10:67749698:C:G	10	67749698	C	G	C20orf112	intron_variant	73	210	0.3476190476190476	3.72424539032e-05	G	0.5278	0.2536
10:67749698:C:G	10	67749698	C	G	NOL4L	intron_variant	73	210	0.3476190476190476	3.72424539032e-05	G	0.5278	0.2536
9:32687748:G:A	9	32687748	G	A	.	intergenic_variant	17	210	0.08095238095238096	3.75203190176e-05	A	0.1806	0.02899
13:77902970:C:T	13	77902970	C	T	GALNT14	intron_variant	90	210	0.42857142857142855	3.77837174155e-05	T	0.2361	0.529
13:75745855:T:C	13	75745855	T	C	LTBP1	intron_variant	76	210	0.3619047619047619	3.80013400953e-05	C	0.5417	0.2681
13:75745887:G:A	13	75745887	G	A	LTBP1	intron_variant	76	210	0.3619047619047619	3.80013400953e-05	A	0.5417	0.2681
15:97314866:G:A	15	97314866	G	A	ENSMMUG00000015181	upstream_gene_variant	64	210	0.3047619047619048	3.80806115428e-05	A	0.4861	0.2101
15:97314866:G:A	15	97314866	G	A	LOC114672827	intron_variant&non_coding_transcript_variant	64	210	0.3047619047619048	3.80806115428e-05	A	0.4861	0.2101
18:5823346:G:T	18	5823346	G	T	.	intergenic_variant	172	210	0.819047619047619	3.82486876391e-05	G	0.3194	0.1087
7:84029369:C:T	7	84029369	C	T	ENSMMUG00000052695	intron_variant	75	206	0.3640776699029126	3.84129864353e-05	T	0.5694	0.2537
7:84029369:C:T	7	84029369	C	T	ENSMMUG00000060689	intron_variant	75	206	0.3640776699029126	3.84129864353e-05	T	0.5694	0.2537
7:84029369:C:T	7	84029369	C	T	ENSMMUG00000064338	upstream_gene_variant	75	206	0.3640776699029126	3.84129864353e-05	T	0.5694	0.2537
7:84029369:C:T	7	84029369	C	T	LOC710951	intron_variant	75	206	0.3640776699029126	3.84129864353e-05	T	0.5694	0.2537
7:84029369:C:T	7	84029369	C	T	LOC711141	upstream_gene_variant	75	206	0.3640776699029126	3.84129864353e-05	T	0.5694	0.2537
13:69823662:T:C	13	69823662	T	C	SOS1	intron_variant	42	210	0.2	3.85468746832e-05	C	0.3472	0.1232
13:61166974:C:T	13	61166974	C	T	.	intergenic_variant	18	210	0.08571428571428572	3.87648694037e-05	T	0.1944	0.02899
13:61167051:T:G	13	61167051	T	G	.	intergenic_variant	18	210	0.08571428571428572	3.87648694037e-05	G	0.1944	0.02899
13:61167187:G:C	13	61167187	G	C	.	intergenic_variant	18	210	0.08571428571428572	3.87648694037e-05	C	0.1944	0.02899
13:61167387:G:C	13	61167387	G	C	.	intergenic_variant	18	210	0.08571428571428572	3.87648694037e-05	C	0.1944	0.02899
13:61167810:A:G	13	61167810	A	G	.	intergenic_variant	18	210	0.08571428571428572	3.87648694037e-05	G	0.1944	0.02899
13:61168039:T:C	13	61168039	T	C	.	intergenic_variant	18	210	0.08571428571428572	3.87648694037e-05	C	0.1944	0.02899
13:61168280:A:G	13	61168280	A	G	.	intergenic_variant	18	210	0.08571428571428572	3.87648694037e-05	G	0.1944	0.02899
13:61168987:C:T	13	61168987	C	T	.	intergenic_variant	18	210	0.08571428571428572	3.87648694037e-05	T	0.1944	0.02899
13:69621740:C:T	13	69621740	C	T	MAP4K3	intron_variant	42	210	0.2	3.88271629429e-05	T	0.3611	0.1159
13:69621740:C:T	13	69621740	C	T	MAP4K3	intron_variant&non_coding_transcript_variant	42	210	0.2	3.88271629429e-05	T	0.3611	0.1159
16:79022350:A:T	16	79022350	A	T	RAB40B	intron_variant	65	210	0.30952380952380953	3.92261392497e-05	T	0.4861	0.2174
13:102812165:G:T	13	102812165	G	T	ENSMMUG00000059607	intron_variant&non_coding_transcript_variant	131	210	0.6238095238095238	3.92856759573e-05	G	0.5694	0.2754
13:102812165:G:T	13	102812165	G	T	LOC106992821	intron_variant&non_coding_transcript_variant	131	210	0.6238095238095238	3.92856759573e-05	G	0.5694	0.2754
8:16179811:A:G	8	16179811	A	G	.	intergenic_variant	64	210	0.3047619047619048	3.93333907224e-05	G	0.125	0.3986
8:16179981:T:G	8	16179981	T	G	.	intergenic_variant	64	210	0.3047619047619048	3.93333907224e-05	G	0.125	0.3986
11:66498954:G:A	11	66498954	G	A	GRIP1	intron_variant	19	210	0.09047619047619047	3.93570755564e-05	A	0.1944	0.03623
14:101963506:T:G	14	101963506	T	G	DDX10	intron_variant	42	210	0.2	3.94112308875e-05	G	0.3611	0.1159
14:101963525:T:C	14	101963525	T	C	DDX10	intron_variant	42	210	0.2	3.94112308875e-05	C	0.3611	0.1159
13:61144557:G:C	13	61144557	G	C	.	intergenic_variant	31	210	0.14761904761904762	3.97600747848e-05	C	0.2917	0.07246
13:61136673:T:C	13	61136673	T	C	.	intergenic_variant	36	210	0.17142857142857143	3.99976986334e-05	C	0.3333	0.08696
2:116230105:C:A	2	116230105	C	A	FHIT	intron_variant	26	212	0.12264150943396226	4.02727648349e-05	A	0.25	0.05714
12:13201180:C:T	12	13201180	C	T	CCDC93	downstream_gene_variant	167	210	0.7952380952380952	4.03839844533e-05	C	0.02778	0.2971
12:13201180:C:T	12	13201180	C	T	CCDC93	intron_variant	167	210	0.7952380952380952	4.03839844533e-05	C	0.02778	0.2971
10:99412234:C:T	10	99412234	C	T	MYT1	intron_variant	38	210	0.18095238095238095	4.04300224536e-05	T	0.3333	0.1014
15:97316704:A:C	15	97316704	A	C	ENSMMUG00000015181	upstream_gene_variant	61	210	0.2904761904761905	4.07849817354e-05	C	0.4722	0.1957
15:97316704:A:C	15	97316704	A	C	LOC114672827	intron_variant&non_coding_transcript_variant	61	210	0.2904761904761905	4.07849817354e-05	C	0.4722	0.1957
15:97317502:G:A	15	97317502	G	A	ENSMMUG00000015181	upstream_gene_variant	61	210	0.2904761904761905	4.07849817354e-05	A	0.4722	0.1957
15:97317502:G:A	15	97317502	G	A	LOC114672827	intron_variant&non_coding_transcript_variant	61	210	0.2904761904761905	4.07849817354e-05	A	0.4722	0.1957
1:49149616:A:T	1	49149616	A	T	.	intergenic_variant	83	212	0.3915094339622642	4.08405894189e-05	T	0.1806	0.5
1:51448510:C:T	1	51448510	C	T	.	intergenic_variant	57	212	0.2688679245283019	4.08680113022e-05	T	0.4444	0.1786
20:36492544:G:C	20	36492544	G	C	.	intergenic_variant	100	210	0.47619047619047616	4.09842635441e-05	C	0.2778	0.5797
8:16180512:T:C	8	16180512	T	C	.	intergenic_variant	55	210	0.2619047619047619	4.11115953123e-05	C	0.09722	0.3478
5:163996275:A:G	5	163996275	A	G	.	intergenic_variant	68	210	0.3238095238095238	4.11219362675e-05	G	0.4861	0.2391
5:163996413:A:T	5	163996413	A	T	.	intergenic_variant	68	210	0.3238095238095238	4.11219362675e-05	T	0.4861	0.2391
5:163997577:T:A	5	163997577	T	A	.	intergenic_variant	142	210	0.6761904761904762	4.11219362675e-05	T	0.4861	0.2391
5:163998576:G:C	5	163998576	G	C	.	intergenic_variant	142	210	0.6761904761904762	4.11219362675e-05	G	0.4861	0.2391
5:164002292:A:G	5	164002292	A	G	.	intergenic_variant	68	210	0.3238095238095238	4.11219362675e-05	G	0.4861	0.2391
15:33901488:T:C	15	33901488	T	C	CTNNAL1	intron_variant	69	202	0.3415841584158416	4.15721046361e-05	C	0.1667	0.4385
15:33901488:T:C	15	33901488	T	C	TMEM245	intron_variant	69	202	0.3415841584158416	4.15721046361e-05	C	0.1667	0.4385
19:54208103:G:T	19	54208103	G	T	.	intergenic_variant	31	188	0.16489361702127658	4.17821991485e-05	T	0.3286	0.0678
2:89796894:G:A	2	89796894	G	A	.	intergenic_variant	91	212	0.42924528301886794	4.18535291294e-05	A	0.625	0.3286
2:89801105:C:T	2	89801105	C	T	.	intergenic_variant	91	212	0.42924528301886794	4.18535291294e-05	T	0.625	0.3286
1:51434252:A:G	1	51434252	A	G	.	intergenic_variant	46	212	0.2169811320754717	4.20456360752e-05	G	0.375	0.1357
7:154818595:G:A	7	154818595	G	A	RIN3	intron_variant	27	210	0.12857142857142856	4.21020332972e-05	A	0	0.1957
7:154818730:C:G	7	154818730	C	G	RIN3	intron_variant	27	210	0.12857142857142856	4.21020332972e-05	G	0	0.1957
10:67807881:C:T	10	67807881	C	T	C20orf112	intron_variant	74	210	0.3523809523809524	4.22186957419e-05	T	0.1806	0.442
10:67807881:C:T	10	67807881	C	T	NOL4L	intron_variant	74	210	0.3523809523809524	4.22186957419e-05	T	0.1806	0.442
14:118159344:C:T	14	118159344	C	T	PKNOX2	intron_variant	115	210	0.5476190476190477	4.23121057478e-05	C	0.6389	0.3551
4:118263474:G:A	4	118263474	G	A	.	intergenic_variant	96	212	0.4528301886792453	4.27814605288e-05	A	0.375	0.4929
6:170209648:A:G	6	170209648	A	G	ENSMMUG00000053798	intron_variant&non_coding_transcript_variant	154	210	0.7333333333333333	4.28029734805e-05	A	0.09722	0.3551
14:25622109:G:T	14	25622109	G	T	.	intergenic_variant	66	210	0.3142857142857143	4.3178370636e-05	T	0.1389	0.4058
16:6311163:C:T	16	6311163	C	T	PITPNM3	intron_variant	74	210	0.3523809523809524	4.32866583715e-05	T	0.5417	0.2536
20:13119069:A:G	20	13119069	A	G	LOC114674451	upstream_gene_variant	65	210	0.30952380952380953	4.37939174713e-05	G	0.1389	0.3986
20:13119069:A:G	20	13119069	A	G	SHISA9	intron_variant	65	210	0.30952380952380953	4.37939174713e-05	G	0.1389	0.3986
2:4949289:G:A	2	4949289	G	A	.	intergenic_variant	53	212	0.25	4.43626971449e-05	A	0.4167	0.1643
2:4949752:C:T	2	4949752	C	T	.	intergenic_variant	53	212	0.25	4.43626971449e-05	T	0.4167	0.1643
X:145655585:G:C	X	145655585	G	C	ENSMMUG00000002887	upstream_gene_variant	43	198	0.21717171717171718	4.45602873249e-05	C	0.3171	0.1368
X:145655585:G:C	X	145655585	G	C	LOC114669842	upstream_gene_variant	43	198	0.21717171717171718	4.45602873249e-05	C	0.3171	0.1368
16:68868903:A:G	16	68868903	A	G	ENSMMUG00000062176	intron_variant&non_coding_transcript_variant	106	210	0.5047619047619047	4.48241425205e-05	A	0.6944	0.3913
16:68868903:A:G	16	68868903	A	G	LOC106994123	intron_variant&non_coding_transcript_variant	106	210	0.5047619047619047	4.48241425205e-05	A	0.6944	0.3913
16:68870003:A:G	16	68870003	A	G	ENSMMUG00000062176	intron_variant&non_coding_transcript_variant	106	210	0.5047619047619047	4.48241425205e-05	A	0.6944	0.3913
16:68870003:A:G	16	68870003	A	G	LOC106994123	intron_variant&non_coding_transcript_variant	106	210	0.5047619047619047	4.48241425205e-05	A	0.6944	0.3913
16:68870303:T:C	16	68870303	T	C	ENSMMUG00000062176	intron_variant&non_coding_transcript_variant	106	210	0.5047619047619047	4.48241425205e-05	T	0.6944	0.3913
16:68870303:T:C	16	68870303	T	C	LOC106994123	intron_variant&non_coding_transcript_variant	106	210	0.5047619047619047	4.48241425205e-05	T	0.6944	0.3913
16:68872940:G:A	16	68872940	G	A	ENSMMUG00000062176	intron_variant&non_coding_transcript_variant	106	210	0.5047619047619047	4.48241425205e-05	G	0.6944	0.3913
16:68872940:G:A	16	68872940	G	A	LOC106994123	intron_variant&non_coding_transcript_variant	106	210	0.5047619047619047	4.48241425205e-05	G	0.6944	0.3913
16:68873343:T:C	16	68873343	T	C	ENSMMUG00000062176	intron_variant&non_coding_transcript_variant	106	210	0.5047619047619047	4.48241425205e-05	T	0.6944	0.3913
16:68873343:T:C	16	68873343	T	C	LOC106994123	intron_variant&non_coding_transcript_variant	106	210	0.5047619047619047	4.48241425205e-05	T	0.6944	0.3913
16:68874378:C:T	16	68874378	C	T	ENSMMUG00000062176	intron_variant&non_coding_transcript_variant	106	210	0.5047619047619047	4.48241425205e-05	C	0.6944	0.3913
16:68874378:C:T	16	68874378	C	T	LOC106994123	intron_variant&non_coding_transcript_variant	106	210	0.5047619047619047	4.48241425205e-05	C	0.6944	0.3913
2:26996678:C:T	2	26996678	C	T	.	intergenic_variant	110	212	0.5188679245283019	4.49274340904e-05	C	0.6806	0.3786
13:30913659:G:A	13	30913659	G	A	LOC114671927	intron_variant&non_coding_transcript_variant	147	210	0.7	4.5016614359e-05	G	0.4722	0.2101
1:104034875:A:G	1	104034875	A	G	ENSMMUG00000054069	intron_variant	132	212	0.6226415094339622	4.50617028556e-05	A	0.5694	0.2786
1:104034875:A:G	1	104034875	A	G	ENSMMUG00000054069	upstream_gene_variant	132	212	0.6226415094339622	4.50617028556e-05	A	0.5694	0.2786
1:104034875:A:G	1	104034875	A	G	LOC106996441	intron_variant	132	212	0.6226415094339622	4.50617028556e-05	A	0.5694	0.2786
6:140592979:G:A	6	140592979	G	A	ARHGAP26	intron_variant	173	210	0.8238095238095238	4.5094837053e-05	G	0.3333	0.0942
6:140592979:G:A	6	140592979	G	A	ARHGAP26	intron_variant&non_coding_transcript_variant	173	210	0.8238095238095238	4.5094837053e-05	G	0.3333	0.0942
17:51350377:G:A	17	51350377	G	A	KLHL1	3_prime_UTR_variant	139	210	0.6619047619047619	4.51353227786e-05	G	0.5139	0.2464
17:51350377:G:A	17	51350377	G	A	KLHL1	downstream_gene_variant	139	210	0.6619047619047619	4.51353227786e-05	G	0.5139	0.2464
11:22146718:A:T	11	22146718	A	T	SLCO1C1	intron_variant	32	210	0.1523809523809524	4.5394830598e-05	T	0.2917	0.07971
11:22146916:G:T	11	22146916	G	T	SLCO1C1	intron_variant	32	210	0.1523809523809524	4.5394830598e-05	T	0.2917	0.07971
11:22147019:C:T	11	22147019	C	T	SLCO1C1	intron_variant	32	210	0.1523809523809524	4.5394830598e-05	T	0.2917	0.07971
11:22147086:A:G	11	22147086	A	G	SLCO1C1	intron_variant	32	210	0.1523809523809524	4.5394830598e-05	G	0.2917	0.07971
11:22147147:G:C	11	22147147	G	C	SLCO1C1	intron_variant	32	210	0.1523809523809524	4.5394830598e-05	C	0.2917	0.07971
11:22148011:T:C	11	22148011	T	C	SLCO1C1	intron_variant	32	210	0.1523809523809524	4.5394830598e-05	C	0.2917	0.07971
11:22148090:G:A	11	22148090	G	A	SLCO1C1	intron_variant	32	210	0.1523809523809524	4.5394830598e-05	A	0.2917	0.07971
11:22148369:C:T	11	22148369	C	T	SLCO1C1	intron_variant	32	210	0.1523809523809524	4.5394830598e-05	T	0.2917	0.07971
11:22149033:C:T,*	11	22149033	C	T	SLCO1C1	intron_variant	32	210	0.1523809523809524	4.5394830598e-05	T	0.2917	0.07971
11:22151445:G:A	11	22151445	G	A	SLCO1C1	intron_variant	32	210	0.1523809523809524	4.5394830598e-05	A	0.2917	0.07971
11:22151658:C:T	11	22151658	C	T	SLCO1C1	intron_variant	32	210	0.1523809523809524	4.5394830598e-05	T	0.2917	0.07971
15:68512422:G:A	15	68512422	G	A	.	intergenic_variant	32	210	0.1523809523809524	4.5394830598e-05	A	0.2917	0.07971
14:101974896:G:A	14	101974896	G	A	DDX10	intron_variant	37	210	0.1761904761904762	4.5513671948e-05	A	0.3194	0.1014
13:60346495:T:A	13	60346495	T	A	.	intergenic_variant	25	210	0.11904761904761904	4.55615269744e-05	A	0.25	0.05072
13:35432879:C:A,T	13	35432879	C	A	.	intergenic_variant	28	210	0.13333333333333333	4.56962694978e-05	A	0.2778	0.05797
13:35433594:C:T	13	35433594	C	T	.	intergenic_variant	28	210	0.13333333333333333	4.56962694978e-05	T	0.2778	0.05797
2:4959718:G:A	2	4959718	G	A	.	intergenic_variant	34	212	0.16037735849056603	4.5789697965e-05	A	0.2917	0.09286
9:46986551:T:G	9	46986551	T	G	LOC100424504	downstream_gene_variant	124	206	0.6019417475728155	4.59303955143e-05	T	0.2083	0.5
9:46986551:T:G	9	46986551	T	G	LOC708538	intron_variant&non_coding_transcript_variant	124	206	0.6019417475728155	4.59303955143e-05	T	0.2083	0.5
15:74490185:C:T	15	74490185	C	T	PTPRD	intron_variant	78	210	0.37142857142857144	4.59371554835e-05	T	0.5556	0.2754
10:33492294:C:T	10	33492294	C	T	.	intergenic_variant	63	210	0.3	4.60044951682e-05	T	0.4722	0.2101
14:30387670:A:T	14	30387670	A	T	.	intergenic_variant	123	210	0.5857142857142857	4.61297331634e-05	A	0.5972	0.3188
15:91614651:G:A	15	91614651	G	A	PCSK5	3_prime_UTR_variant	93	210	0.44285714285714284	4.62509386883e-05	A	0.25	0.5435
15:91614651:G:A	15	91614651	G	A	PCSK5	downstream_gene_variant	93	210	0.44285714285714284	4.62509386883e-05	A	0.25	0.5435
15:91614651:G:A	15	91614651	G	A	PCSK5	intron_variant	93	210	0.44285714285714284	4.62509386883e-05	A	0.25	0.5435
4:137513875:C:A	4	137513875	C	A	ENSMMUG00000059791	missense_variant	86	212	0.4056603773584906	4.6502362123e-05	A	0.2778	0.4714
4:137513875:C:A	4	137513875	C	A	LOC716074	downstream_gene_variant	86	212	0.4056603773584906	4.6502362123e-05	A	0.2778	0.4714
4:137513875:C:A	4	137513875	C	A	LOC721200	missense_variant	86	212	0.4056603773584906	4.6502362123e-05	A	0.2778	0.4714
4:137513875:C:A	4	137513875	C	A	STK19	downstream_gene_variant	86	212	0.4056603773584906	4.6502362123e-05	A	0.2778	0.4714
14:107137435:G:T	14	107137435	G	T	HTR3A	downstream_gene_variant	56	210	0.26666666666666666	4.69578091569e-05	T	0.4444	0.1739
14:107137435:G:T	14	107137435	G	T	HTR3A	intron_variant	56	210	0.26666666666666666	4.69578091569e-05	T	0.4444	0.1739
X:79935651:T:C	X	79935651	T	C	.	intergenic_variant	75	210	0.35714285714285715	4.699007857e-05	C	0.24	0.3846
15:94970839:A:G	15	94970839	A	G	LOC706619	intron_variant	95	210	0.4523809523809524	4.70008032203e-05	G	0.6389	0.3551
15:94970839:A:G	15	94970839	A	G	TLE4	intron_variant	95	210	0.4523809523809524	4.70008032203e-05	G	0.6389	0.3551
4:137506226:G:C	4	137506226	G	C	ENSMMUG00000059791	intron_variant	130	208	0.625	4.70324924478e-05	G	0.6	0.2609
4:137506226:G:C	4	137506226	G	C	LOC721200	intron_variant	130	208	0.625	4.70324924478e-05	G	0.6	0.2609
13:68429469:T:G	13	68429469	T	G	SLC8A1	intron_variant	99	210	0.4714285714285714	4.71157302569e-05	G	0.6667	0.3696
2:85063471:C:T	2	85063471	C	T	PEX5L	intron_variant	23	212	0.10849056603773585	4.71978221605e-05	T	0.2361	0.04286
13:28185059:A:G	13	28185059	A	G	CTNNA2	intron_variant	89	210	0.4238095238095238	4.73274000944e-05	G	0.6111	0.3261
8:16180432:T:C	8	16180432	T	C	.	intergenic_variant	59	210	0.28095238095238095	4.73893917828e-05	C	0.1111	0.3696
1:51419879:G:A	1	51419879	G	A	.	intergenic_variant	39	212	0.18396226415094338	4.77563878918e-05	A	0.3333	0.1071
1:51420112:T:C	1	51420112	T	C	.	intergenic_variant	39	212	0.18396226415094338	4.77563878918e-05	C	0.3333	0.1071
1:51420806:C:T	1	51420806	C	T	.	intergenic_variant	39	212	0.18396226415094338	4.77563878918e-05	T	0.3333	0.1071
1:51422051:C:T	1	51422051	C	T	.	intergenic_variant	39	212	0.18396226415094338	4.77563878918e-05	T	0.3333	0.1071
1:51423963:T:C	1	51423963	T	C	.	intergenic_variant	39	212	0.18396226415094338	4.77563878918e-05	C	0.3333	0.1071
1:51425839:C:A	1	51425839	C	A	.	intergenic_variant	39	212	0.18396226415094338	4.77563878918e-05	A	0.3333	0.1071
1:51429137:A:C	1	51429137	A	C	.	intergenic_variant	39	212	0.18396226415094338	4.77563878918e-05	C	0.3333	0.1071
20:25542769:A:G	20	25542769	A	G	KDM8	upstream_gene_variant	171	210	0.8142857142857143	4.77700518047e-05	A	0.04167	0.2609
3:4605072:C:T	3	4605072	C	T	UMODL1	upstream_gene_variant	65	212	0.30660377358490565	4.77848998076e-05	T	0.5	0.2071
12:125258678:C:T	12	125258678	C	T	RAMP1	upstream_gene_variant	113	210	0.5380952380952381	4.79214794044e-05	C	0.6528	0.3623
12:125258678:C:T	12	125258678	C	T	UBE2F	upstream_gene_variant	113	210	0.5380952380952381	4.79214794044e-05	C	0.6528	0.3623
13:102812288:A:G	13	102812288	A	G	ENSMMUG00000059607	intron_variant&non_coding_transcript_variant	124	210	0.5904761904761905	4.8133025878e-05	A	0.5972	0.3116
13:102812288:A:G	13	102812288	A	G	LOC106992821	intron_variant&non_coding_transcript_variant	124	210	0.5904761904761905	4.8133025878e-05	A	0.5972	0.3116
1:51390189:A:G	1	51390189	A	G	.	intergenic_variant	39	212	0.18396226415094338	4.81628652721e-05	G	0.3333	0.1071
1:51390591:T:G	1	51390591	T	G	.	intergenic_variant	39	212	0.18396226415094338	4.81628652721e-05	G	0.3333	0.1071
1:51392123:G:A	1	51392123	G	A	.	intergenic_variant	39	212	0.18396226415094338	4.81628652721e-05	A	0.3333	0.1071
1:104019041:G:C	1	104019041	G	C	ENSMMUG00000054069	intron_variant	57	212	0.2688679245283019	4.8205046025e-05	C	0.4306	0.1857
1:104019041:G:C	1	104019041	G	C	LOC106996441	intron_variant	57	212	0.2688679245283019	4.8205046025e-05	C	0.4306	0.1857
13:71526544:G:A	13	71526544	G	A	ENSMMUG00000049283	upstream_gene_variant	9	210	0.04285714285714286	4.83488845282e-05	A	0.1286	0
8:89421897:G:A	8	89421897	G	A	.	intergenic_variant	27	210	0.12857142857142856	4.83811087082e-05	A	0.25	0.06522
8:89423399:A:T	8	89423399	A	T	.	intergenic_variant	27	210	0.12857142857142856	4.83811087082e-05	T	0.25	0.06522
8:89430278:C:T,G	8	89430278	C	T	.	intergenic_variant	27	210	0.12857142857142856	4.83811087082e-05	T	0.25	0.06522
8:89433423:G:A	8	89433423	G	A	.	intergenic_variant	27	210	0.12857142857142856	4.83811087082e-05	A	0.25	0.06522
8:89449169:T:C	8	89449169	T	C	.	intergenic_variant	27	210	0.12857142857142856	4.83811087082e-05	C	0.25	0.06522
8:89455534:A:G	8	89455534	A	G	.	intergenic_variant	27	210	0.12857142857142856	4.83811087082e-05	G	0.25	0.06522
8:89456355:T:G	8	89456355	T	G	.	intergenic_variant	27	210	0.12857142857142856	4.83811087082e-05	G	0.25	0.06522
8:89457103:A:G	8	89457103	A	G	.	intergenic_variant	27	210	0.12857142857142856	4.83811087082e-05	G	0.25	0.06522
8:89457954:C:T	8	89457954	C	T	.	intergenic_variant	27	210	0.12857142857142856	4.83811087082e-05	T	0.25	0.06522
8:89458441:C:T	8	89458441	C	T	.	intergenic_variant	27	210	0.12857142857142856	4.83811087082e-05	T	0.25	0.06522
8:89458502:C:T	8	89458502	C	T	.	intergenic_variant	27	210	0.12857142857142856	4.83811087082e-05	T	0.25	0.06522
8:89458762:A:T	8	89458762	A	T	.	intergenic_variant	27	210	0.12857142857142856	4.83811087082e-05	T	0.25	0.06522
8:89461060:C:A	8	89461060	C	A	.	intergenic_variant	27	210	0.12857142857142856	4.83811087082e-05	A	0.25	0.06522
8:89461823:A:G	8	89461823	A	G	.	intergenic_variant	27	210	0.12857142857142856	4.83811087082e-05	G	0.25	0.06522
8:89462095:C:T	8	89462095	C	T	.	intergenic_variant	27	210	0.12857142857142856	4.83811087082e-05	T	0.25	0.06522
8:89463874:G:A	8	89463874	G	A	.	intergenic_variant	27	210	0.12857142857142856	4.83811087082e-05	A	0.25	0.06522
8:89464373:C:G	8	89464373	C	G	.	intergenic_variant	27	210	0.12857142857142856	4.83811087082e-05	G	0.25	0.06522
8:89465644:T:G	8	89465644	T	G	.	intergenic_variant	27	210	0.12857142857142856	4.83811087082e-05	G	0.25	0.06522
8:89467295:G:A	8	89467295	G	A	.	intergenic_variant	27	210	0.12857142857142856	4.83811087082e-05	A	0.25	0.06522
8:89467745:A:G	8	89467745	A	G	.	intergenic_variant	27	210	0.12857142857142856	4.83811087082e-05	G	0.25	0.06522
8:89468169:C:T	8	89468169	C	T	.	intergenic_variant	27	210	0.12857142857142856	4.83811087082e-05	T	0.25	0.06522
8:89469197:A:G	8	89469197	A	G	.	intergenic_variant	27	210	0.12857142857142856	4.83811087082e-05	G	0.25	0.06522
8:89469983:G:C	8	89469983	G	C	.	intergenic_variant	27	210	0.12857142857142856	4.83811087082e-05	C	0.25	0.06522
8:89470154:A:G	8	89470154	A	G	.	intergenic_variant	27	210	0.12857142857142856	4.83811087082e-05	G	0.25	0.06522
8:89470299:C:T	8	89470299	C	T	.	intergenic_variant	27	210	0.12857142857142856	4.83811087082e-05	T	0.25	0.06522
8:89470388:A:C	8	89470388	A	C	.	intergenic_variant	27	210	0.12857142857142856	4.83811087082e-05	C	0.25	0.06522
8:89470580:C:T	8	89470580	C	T	.	intergenic_variant	27	210	0.12857142857142856	4.83811087082e-05	T	0.25	0.06522
8:89471273:G:A	8	89471273	G	A	.	intergenic_variant	27	210	0.12857142857142856	4.83811087082e-05	A	0.25	0.06522
8:89471392:T:C	8	89471392	T	C	.	intergenic_variant	27	210	0.12857142857142856	4.83811087082e-05	C	0.25	0.06522
8:89474101:C:T	8	89474101	C	T	.	intergenic_variant	27	210	0.12857142857142856	4.83811087082e-05	T	0.25	0.06522
8:89475749:T:C	8	89475749	T	C	.	intergenic_variant	27	210	0.12857142857142856	4.83811087082e-05	C	0.25	0.06522
15:33701200:C:T	15	33701200	C	T	EPB41L4B	intron_variant	27	210	0.12857142857142856	4.8546782136e-05	T	0.25	0.06522
15:33701506:A:G	15	33701506	A	G	EPB41L4B	intron_variant	27	210	0.12857142857142856	4.8546782136e-05	G	0.25	0.06522
11:114002195:C:A	11	114002195	C	A	.	intergenic_variant	47	210	0.22380952380952382	4.85530218298e-05	A	0.3889	0.1377
11:114002207:G:A	11	114002207	G	A	.	intergenic_variant	47	210	0.22380952380952382	4.85530218298e-05	A	0.3889	0.1377
7:84028600:T:G	7	84028600	T	G	ENSMMUG00000052695	intron_variant	74	204	0.3627450980392157	4.86196641556e-05	G	0.4861	0.2955
7:84028600:T:G	7	84028600	T	G	ENSMMUG00000060689	intron_variant	74	204	0.3627450980392157	4.86196641556e-05	G	0.4861	0.2955
7:84028600:T:G	7	84028600	T	G	ENSMMUG00000064338	upstream_gene_variant	74	204	0.3627450980392157	4.86196641556e-05	G	0.4861	0.2955
7:84028600:T:G	7	84028600	T	G	LOC710951	intron_variant	74	204	0.3627450980392157	4.86196641556e-05	G	0.4861	0.2955
7:84028600:T:G	7	84028600	T	G	LOC711141	upstream_gene_variant	74	204	0.3627450980392157	4.86196641556e-05	G	0.4861	0.2955
7:84028601:C:T	7	84028601	C	T	ENSMMUG00000052695	intron_variant	74	204	0.3627450980392157	4.86196641556e-05	T	0.4861	0.2955
7:84028601:C:T	7	84028601	C	T	ENSMMUG00000060689	intron_variant	74	204	0.3627450980392157	4.86196641556e-05	T	0.4861	0.2955
7:84028601:C:T	7	84028601	C	T	ENSMMUG00000064338	upstream_gene_variant	74	204	0.3627450980392157	4.86196641556e-05	T	0.4861	0.2955
7:84028601:C:T	7	84028601	C	T	LOC710951	intron_variant	74	204	0.3627450980392157	4.86196641556e-05	T	0.4861	0.2955
7:84028601:C:T	7	84028601	C	T	LOC711141	upstream_gene_variant	74	204	0.3627450980392157	4.86196641556e-05	T	0.4861	0.2955
2:178716464:G:A	2	178716464	G	A	EPHA6	intron_variant	27	212	0.12735849056603774	4.89991245473e-05	A	0.25	0.06429
17:85929870:G:T	17	85929870	G	T	LOC106994366	intron_variant&non_coding_transcript_variant	134	210	0.638095238095238	4.91039489165e-05	G	0.5556	0.2609
10:4377017:T:C	10	4377017	T	C	TBC1D22A	intron_variant	62	210	0.29523809523809524	4.92685871866e-05	C	0.4583	0.2101
20:76032621:T:C	20	76032621	T	C	.	intergenic_variant	90	210	0.42857142857142855	4.93359314929e-05	C	0.625	0.3261
14:74439140:A:G	14	74439140	A	G	LOC106993406	intron_variant&non_coding_transcript_variant	124	210	0.5904761904761905	4.96537067664e-05	A	0.2222	0.5072
14:74439674:A:C	14	74439674	A	C	LOC106993406	intron_variant&non_coding_transcript_variant	124	210	0.5904761904761905	4.96537067664e-05	A	0.2222	0.5072
2:57302685:C:G	2	57302685	C	G	.	intergenic_variant	50	212	0.2358490566037736	5.00401439892e-05	G	0.3889	0.1571
14:38916058:C:A	14	38916058	C	A	ANO3	intron_variant	133	210	0.6333333333333333	5.00569022729e-05	C	0.5556	0.2681
14:38916058:C:A	14	38916058	C	A	ENSMMUG00000051212	missense_variant	133	210	0.6333333333333333	5.00569022729e-05	C	0.5556	0.2681
13:27385084:T:G	13	27385084	T	G	LOC717001	intron_variant&non_coding_transcript_variant	26	210	0.12380952380952381	5.01162606593e-05	G	0.25	0.05797
12:32321403:G:A	12	32321403	G	A	.	intergenic_variant	92	210	0.4380952380952381	5.03740423079e-05	A	0.625	0.3406
13:69494858:T:C	13	69494858	T	C	LOC114671986	downstream_gene_variant	33	210	0.15714285714285714	5.04045578718e-05	C	0.3056	0.07971
13:69494858:T:C	13	69494858	T	C	MAP4K3	intron_variant	33	210	0.15714285714285714	5.04045578718e-05	C	0.3056	0.07971
13:69494858:T:C	13	69494858	T	C	MAP4K3	intron_variant&non_coding_transcript_variant	33	210	0.15714285714285714	5.04045578718e-05	C	0.3056	0.07971
13:69494858:T:C	13	69494858	T	C	U6	downstream_gene_variant	33	210	0.15714285714285714	5.04045578718e-05	C	0.3056	0.07971
10:76002866:T:C	10	76002866	T	C	LOC107000402	non_coding_transcript_exon_variant	50	210	0.23809523809523808	5.04907465825e-05	C	0.3889	0.1594
7:120091915:G:A	7	120091915	G	A	ARMH4	3_prime_UTR_variant	50	210	0.23809523809523808	5.04907465825e-05	A	0.3889	0.1594
7:120091915:G:A	7	120091915	G	A	ARMH4	downstream_gene_variant	50	210	0.23809523809523808	5.04907465825e-05	A	0.3889	0.1594
17:56106580:A:G	17	56106580	A	G	.	intergenic_variant	127	210	0.6047619047619047	5.05694870672e-05	A	0.2083	0.4928
2:85007629:C:T	2	85007629	C	T	PEX5L	intron_variant	24	212	0.11320754716981132	5.06462184545e-05	T	0.2361	0.05
2:85017770:G:C	2	85017770	G	C	PEX5L	intron_variant	24	212	0.11320754716981132	5.06462184545e-05	C	0.2361	0.05
14:107138320:G:A	14	107138320	G	A	HTR3A	3_prime_UTR_variant	57	210	0.2714285714285714	5.08316257681e-05	A	0.4444	0.1812
14:107138320:G:A	14	107138320	G	A	HTR3A	downstream_gene_variant	57	210	0.2714285714285714	5.08316257681e-05	A	0.4444	0.1812
14:107138581:A:G	14	107138581	A	G	HTR3A	3_prime_UTR_variant	153	210	0.7285714285714285	5.08316257681e-05	A	0.4444	0.1812
14:107138581:A:G	14	107138581	A	G	HTR3A	downstream_gene_variant	153	210	0.7285714285714285	5.08316257681e-05	A	0.4444	0.1812
14:107139035:T:A	14	107139035	T	A	HTR3A	downstream_gene_variant	57	210	0.2714285714285714	5.08316257681e-05	A	0.4444	0.1812
14:107139116:G:A	14	107139116	G	A	HTR3A	downstream_gene_variant	57	210	0.2714285714285714	5.08316257681e-05	A	0.4444	0.1812
14:107139631:C:T	14	107139631	C	T	HTR3A	downstream_gene_variant	57	210	0.2714285714285714	5.08316257681e-05	T	0.4444	0.1812
14:107139818:C:A,T	14	107139818	C	A	HTR3A	downstream_gene_variant	57	210	0.2714285714285714	5.08316257681e-05	A	0.4444	0.1812
10:33466870:C:T	10	33466870	C	T	CLTCL1	downstream_gene_variant	77	210	0.36666666666666664	5.08733929381e-05	T	0.5556	0.2681
10:33466870:C:T	10	33466870	C	T	CLTCL1	intron_variant	77	210	0.36666666666666664	5.08733929381e-05	T	0.5556	0.2681
10:33466870:C:T	10	33466870	C	T	SLC25A1	upstream_gene_variant	77	210	0.36666666666666664	5.08733929381e-05	T	0.5556	0.2681
10:33470594:G:A	10	33470594	G	A	CLTCL1	downstream_gene_variant	77	210	0.36666666666666664	5.08733929381e-05	A	0.5556	0.2681
10:33470594:G:A	10	33470594	G	A	SLC25A1	synonymous_variant	77	210	0.36666666666666664	5.08733929381e-05	A	0.5556	0.2681
11:30466931:T:C	11	30466931	T	C	.	intergenic_variant	48	210	0.22857142857142856	5.09183914348e-05	C	0.3889	0.1449
20:17270913:T:C	20	17270913	T	C	.	intergenic_variant	171	210	0.8142857142857143	5.10672503114e-05	T	0.3194	0.1159
X:51518381:T:C	X	51518381	T	C	ENSMMUG00000050420	upstream_gene_variant	39	210	0.18571428571428572	5.10672503114e-05	C	0.3043	0.09
X:51518381:T:C	X	51518381	T	C	LOC717718	upstream_gene_variant	39	210	0.18571428571428572	5.10672503114e-05	C	0.3043	0.09
2:194512449:T:C	2	194512449	T	C	ROBO2	intron_variant	104	212	0.49056603773584906	5.13495346216e-05	C	0.6806	0.3929
2:194512540:T:C	2	194512540	T	C	ROBO2	intron_variant	104	212	0.49056603773584906	5.13495346216e-05	C	0.6806	0.3929
6:140555835:T:C	6	140555835	T	C	ARHGAP26	intron_variant	34	210	0.1619047619047619	5.13956052046e-05	C	0.3056	0.08696
6:140555835:T:C	6	140555835	T	C	ARHGAP26	intron_variant&non_coding_transcript_variant	34	210	0.1619047619047619	5.13956052046e-05	C	0.3056	0.08696
6:140558164:G:A	6	140558164	G	A	ARHGAP26	intron_variant	34	210	0.1619047619047619	5.13956052046e-05	A	0.3056	0.08696
6:140558164:G:A	6	140558164	G	A	ARHGAP26	intron_variant&non_coding_transcript_variant	34	210	0.1619047619047619	5.13956052046e-05	A	0.3056	0.08696
6:140559534:G:T	6	140559534	G	T	ARHGAP26	intron_variant	176	210	0.8380952380952381	5.13956052046e-05	G	0.3056	0.08696
6:140559534:G:T	6	140559534	G	T	ARHGAP26	intron_variant&non_coding_transcript_variant	176	210	0.8380952380952381	5.13956052046e-05	G	0.3056	0.08696
13:63672025:A:C	13	63672025	A	C	.	intergenic_variant	38	210	0.18095238095238095	5.14754810036e-05	C	0.3333	0.1014
20:71683275:A:G	20	71683275	A	G	KLHL36	intron_variant	38	210	0.18095238095238095	5.14754810036e-05	G	0.3333	0.1014
20:71684080:C:T	20	71684080	C	T	KLHL36	intron_variant	38	210	0.18095238095238095	5.14754810036e-05	T	0.3333	0.1014
20:71684123:C:T	20	71684123	C	T	KLHL36	intron_variant	38	210	0.18095238095238095	5.14754810036e-05	T	0.3333	0.1014
20:71684142:G:A	20	71684142	G	A	KLHL36	intron_variant	38	210	0.18095238095238095	5.14754810036e-05	A	0.3333	0.1014
19:476500:G:T	19	476500	G	T	PALM	upstream_gene_variant	172	210	0.819047619047619	5.18541300761e-05	G	0.3333	0.1014
15:68609219:T:G	15	68609219	T	G	ENSMMUG00000052909	upstream_gene_variant	68	210	0.3238095238095238	5.20736205448e-05	G	0.5	0.2319
15:68609219:T:G	15	68609219	T	G	LOC114672789	upstream_gene_variant	68	210	0.3238095238095238	5.20736205448e-05	G	0.5	0.2319
15:68609219:T:G	15	68609219	T	G	LOC114672790	non_coding_transcript_exon_variant	68	210	0.3238095238095238	5.20736205448e-05	G	0.5	0.2319
11:34127861:G:A	11	34127861	G	A	.	intergenic_variant	107	210	0.5095238095238095	5.26559793549e-05	G	0.6667	0.3986
8:105911357:T:C	8	105911357	T	C	ENSMMUG00000028941	intron_variant	127	210	0.6047619047619047	5.26786106699e-05	T	0.2222	0.4855
8:105911357:T:C	8	105911357	T	C	ZFPM2	intron_variant	127	210	0.6047619047619047	5.26786106699e-05	T	0.2222	0.4855
8:105911492:A:T	8	105911492	A	T	ENSMMUG00000028941	intron_variant	83	210	0.3952380952380952	5.26786106699e-05	T	0.2222	0.4855
8:105911492:A:T	8	105911492	A	T	ZFPM2	intron_variant	83	210	0.3952380952380952	5.26786106699e-05	T	0.2222	0.4855
2:3390712:C:A	2	3390712	C	A	LOC114676199	intron_variant&non_coding_transcript_variant	134	212	0.6320754716981132	5.27133277986e-05	C	0.5417	0.2786
13:26236837:G:A	13	26236837	G	A	.	intergenic_variant	33	210	0.15714285714285714	5.2723432923e-05	A	0.3056	0.07971
5:20174433:G:A	5	20174433	G	A	KCNIP4	intron_variant	28	212	0.1320754716981132	5.28097973822e-05	A	0.25	0.07143
8:16180054:T:C	8	16180054	T	C	.	intergenic_variant	54	210	0.2571428571428571	5.30313985506e-05	C	0.09722	0.3406
7:83991902:A:T	7	83991902	A	T	ENSMMUG00000052695	5_prime_UTR_variant	55	210	0.2619047619047619	5.30451170571e-05	T	0.4306	0.1739
7:83991902:A:T	7	83991902	A	T	LOC710951	intron_variant	55	210	0.2619047619047619	5.30451170571e-05	T	0.4306	0.1739
1:184287373:G:A	1	184287373	G	A	Metazoa_SRP	downstream_gene_variant	28	212	0.1320754716981132	5.35026047228e-05	A	0.25	0.07143
1:184287373:G:A	1	184287373	G	A	ZMPSTE24	intron_variant	28	212	0.1320754716981132	5.35026047228e-05	A	0.25	0.07143
1:184290465:C:T	1	184290465	C	T	Metazoa_SRP	downstream_gene_variant	28	212	0.1320754716981132	5.35026047228e-05	T	0.25	0.07143
1:184290465:C:T	1	184290465	C	T	ZMPSTE24	intron_variant	28	212	0.1320754716981132	5.35026047228e-05	T	0.25	0.07143
1:184296325:C:T	1	184296325	C	T	Metazoa_SRP	upstream_gene_variant	28	212	0.1320754716981132	5.35026047228e-05	T	0.25	0.07143
1:184296325:C:T	1	184296325	C	T	ZMPSTE24	intron_variant	28	212	0.1320754716981132	5.35026047228e-05	T	0.25	0.07143
2:36880630:T:C	2	36880630	T	C	.	intergenic_variant	44	212	0.20754716981132076	5.37111447273e-05	C	0.375	0.1214
2:36881206:C:T	2	36881206	C	T	.	intergenic_variant	44	212	0.20754716981132076	5.37111447273e-05	T	0.375	0.1214
1:50170745:A:C,T	1	50170745	A	C	ENSMMUG00000052479	downstream_gene_variant	151	212	0.7122641509433962	5.37957209703e-05	A	0.4444	0.2071
1:50170745:A:C,T	1	50170745	A	C	ENSMMUG00000052479	non_coding_transcript_exon_variant	151	212	0.7122641509433962	5.37957209703e-05	A	0.4444	0.2071
1:50170745:A:C,T	1	50170745	A	C	LOC114679568	non_coding_transcript_exon_variant	151	212	0.7122641509433962	5.37957209703e-05	A	0.4444	0.2071
13:79189827:A:G	13	79189827	A	G	ALK	intron_variant	168	210	0.8	5.38224814063e-05	A	0.04167	0.2826
13:79190843:T:A,*	13	79190843	T	A	ALK	intron_variant	168	210	0.8	5.38224814063e-05	T	0.04167	0.2826
6:140558906:G:A	6	140558906	G	A	ARHGAP26	intron_variant	29	210	0.1380952380952381	5.39275537223e-05	A	0.2778	0.06522
6:140558906:G:A	6	140558906	G	A	ARHGAP26	intron_variant&non_coding_transcript_variant	29	210	0.1380952380952381	5.39275537223e-05	A	0.2778	0.06522
13:68448637:T:C	13	68448637	T	C	SLC8A1	synonymous_variant	79	210	0.3761904761904762	5.39731595536e-05	C	0.5833	0.2681
14:106871858:G:T	14	106871858	G	T	.	intergenic_variant	160	210	0.7619047619047619	5.40754363831e-05	G	0.4028	0.1522
5:161606127:G:A	5	161606127	G	A	.	intergenic_variant	155	210	0.7380952380952381	5.41214546826e-05	G	0.09722	0.3478
18:44668865:A:G	18	44668865	A	G	.	intergenic_variant	143	210	0.680952380952381	5.42791374811e-05	A	0.1389	0.413
13:71389791:G:C	13	71389791	G	C	.	intergenic_variant	33	210	0.15714285714285714	5.43563805407e-05	C	0.01389	0.2319
18:55878060:A:G	18	55878060	A	G	KCTD1	intron_variant	108	210	0.5142857142857142	5.45408542894e-05	A	0.6806	0.3841
2:194810129:A:C	2	194810129	A	C	ROBO2	intron_variant	35	212	0.1650943396226415	5.45516127545e-05	C	0.3056	0.09286
12:6488746:C:T	12	6488746	C	T	CNTNAP5	intron_variant	73	210	0.3476190476190476	5.49420824033e-05	T	0.5278	0.2536
12:6489070:G:A	12	6489070	G	A	CNTNAP5	intron_variant	73	210	0.3476190476190476	5.49420824033e-05	A	0.5278	0.2536
12:6490230:T:C	12	6490230	T	C	CNTNAP5	intron_variant	73	210	0.3476190476190476	5.49420824033e-05	C	0.5278	0.2536
2:27222921:G:A	2	27222921	G	A	.	intergenic_variant	10	212	0.04716981132075472	5.56516352079e-05	A	0.125	0.007143
2:27236155:C:G	2	27236155	C	G	.	intergenic_variant	10	212	0.04716981132075472	5.56516352079e-05	G	0.125	0.007143
1:200196260:T:C	1	200196260	T	C	.	intergenic_variant	37	212	0.17452830188679244	5.63712631986e-05	C	0.02778	0.25
14:99940312:G:A	14	99940312	G	A	GUCY1A2	3_prime_UTR_variant	44	210	0.20952380952380953	5.67461698506e-05	A	0.05556	0.2899
14:99940312:G:A	14	99940312	G	A	GUCY1A2	intron_variant	44	210	0.20952380952380953	5.67461698506e-05	A	0.05556	0.2899
14:99941482:G:T	14	99941482	G	T	GUCY1A2	3_prime_UTR_variant	44	210	0.20952380952380953	5.67461698506e-05	T	0.05556	0.2899
14:99941482:G:T	14	99941482	G	T	GUCY1A2	intron_variant	44	210	0.20952380952380953	5.67461698506e-05	T	0.05556	0.2899
13:69938368:T:C	13	69938368	T	C	ARHGEF33	intron_variant	115	210	0.5476190476190477	5.6755165505e-05	T	0.25	0.558
12:13212488:A:G	12	13212488	A	G	CCDC93	downstream_gene_variant	154	210	0.7333333333333333	5.67669429829e-05	A	0.06944	0.3696
12:13212488:A:G	12	13212488	A	G	LOC693399	downstream_gene_variant	154	210	0.7333333333333333	5.67669429829e-05	A	0.06944	0.3696
10:61743834:G:T	10	61743834	G	T	LOC100423165	upstream_gene_variant	82	210	0.3904761904761905	5.68302778606e-05	T	0.5694	0.2971
10:67747115:G:A	10	67747115	G	A	C20orf112	intron_variant	74	210	0.3523809523809524	5.68303158965e-05	A	0.5278	0.2609
10:67747115:G:A	10	67747115	G	A	NOL4L	intron_variant	74	210	0.3523809523809524	5.68303158965e-05	A	0.5278	0.2609
2:21559956:A:C	2	21559956	A	C	.	intergenic_variant	35	212	0.1650943396226415	5.68494880872e-05	C	0.3056	0.09286
1:104785909:A:T	1	104785909	A	T	LOC693494	upstream_gene_variant	10	212	0.04716981132075472	5.74156712738e-05	T	0.125	0.007143
1:105090692:T:C	1	105090692	T	C	ENSMMUG00000049347	intron_variant&non_coding_transcript_variant	10	212	0.04716981132075472	5.74156712738e-05	C	0.125	0.007143
1:105090692:T:C	1	105090692	T	C	LOC107000435	non_coding_transcript_exon_variant	10	212	0.04716981132075472	5.74156712738e-05	C	0.125	0.007143
1:105091457:G:A	1	105091457	G	A	ENSMMUG00000049347	intron_variant&non_coding_transcript_variant	10	212	0.04716981132075472	5.74156712738e-05	A	0.125	0.007143
1:105091457:G:A	1	105091457	G	A	LOC107000435	non_coding_transcript_exon_variant	10	212	0.04716981132075472	5.74156712738e-05	A	0.125	0.007143
4:151775896:G:C	4	151775896	G	C	KDM1B	intron_variant	10	212	0.04716981132075472	5.74156712738e-05	C	0.125	0.007143
13:35412814:T:A	13	35412814	T	A	.	intergenic_variant	21	210	0.1	5.7495580546e-05	A	0.2222	0.03623
13:35420799:G:A	13	35420799	G	A	.	intergenic_variant	21	210	0.1	5.7495580546e-05	A	0.2222	0.03623
13:96414747:G:A	13	96414747	G	A	ENSMMUG00000056755	intron_variant&non_coding_transcript_variant	200	210	0.9523809523809523	5.75184263176e-05	G	0.125	0.007246
13:96414747:G:A	13	96414747	G	A	ENSMMUG00000056755	upstream_gene_variant	200	210	0.9523809523809523	5.75184263176e-05	G	0.125	0.007246
13:96414747:G:A	13	96414747	G	A	LOC114671843	intron_variant&non_coding_transcript_variant	200	210	0.9523809523809523	5.75184263176e-05	G	0.125	0.007246
13:96416444:G:T	13	96416444	G	T	ENSMMUG00000056755	intron_variant&non_coding_transcript_variant	10	210	0.047619047619047616	5.75184263176e-05	T	0.125	0.007246
13:96416444:G:T	13	96416444	G	T	ENSMMUG00000056755	upstream_gene_variant	10	210	0.047619047619047616	5.75184263176e-05	T	0.125	0.007246
13:96416444:G:T	13	96416444	G	T	LOC114671843	intron_variant&non_coding_transcript_variant	10	210	0.047619047619047616	5.75184263176e-05	T	0.125	0.007246
13:96416552:T:C	13	96416552	T	C	ENSMMUG00000056755	intron_variant&non_coding_transcript_variant	200	210	0.9523809523809523	5.75184263176e-05	T	0.125	0.007246
13:96416552:T:C	13	96416552	T	C	ENSMMUG00000056755	upstream_gene_variant	200	210	0.9523809523809523	5.75184263176e-05	T	0.125	0.007246
13:96416552:T:C	13	96416552	T	C	LOC114671843	intron_variant&non_coding_transcript_variant	200	210	0.9523809523809523	5.75184263176e-05	T	0.125	0.007246
QNVO02001423.1:1967:C:T	QNVO02001423.1	1967	C	T	.	intergenic_variant	95	210	0.4523809523809524	5.75184263176e-05	T	0.375	0.4928
11:7187548:C:T	11	7187548	C	T	LPCAT3	intron_variant	39	210	0.18571428571428572	5.77131253026e-05	T	0.3333	0.1087
14:107162492:C:T	14	107162492	C	T	.	intergenic_variant	123	210	0.5857142857142857	5.79332560248e-05	C	0.5972	0.3188
14:107162527:C:G	14	107162527	C	G	.	intergenic_variant	87	210	0.4142857142857143	5.79332560248e-05	G	0.5972	0.3188
14:107162544:G:C,T	14	107162544	G	C	.	intergenic_variant	87	210	0.4142857142857143	5.79332560248e-05	C	0.5972	0.3188
14:107162757:A:G	14	107162757	A	G	.	intergenic_variant	123	210	0.5857142857142857	5.79332560248e-05	A	0.5972	0.3188
14:107162810:C:T	14	107162810	C	T	.	intergenic_variant	123	210	0.5857142857142857	5.79332560248e-05	C	0.5972	0.3188
14:107162819:G:A	14	107162819	G	A	.	intergenic_variant	87	210	0.4142857142857143	5.79332560248e-05	A	0.5972	0.3188
14:107162870:G:A	14	107162870	G	A	.	intergenic_variant	123	210	0.5857142857142857	5.79332560248e-05	G	0.5972	0.3188
14:107162966:T:C	14	107162966	T	C	.	intergenic_variant	123	210	0.5857142857142857	5.79332560248e-05	T	0.5972	0.3188
14:107162972:G:A	14	107162972	G	A	.	intergenic_variant	87	210	0.4142857142857143	5.79332560248e-05	A	0.5972	0.3188
14:107162977:T:C	14	107162977	T	C	.	intergenic_variant	87	210	0.4142857142857143	5.79332560248e-05	C	0.5972	0.3188
14:107162978:G:T	14	107162978	G	T	.	intergenic_variant	87	210	0.4142857142857143	5.79332560248e-05	T	0.5972	0.3188
14:107163104:G:A	14	107163104	G	A	.	intergenic_variant	87	210	0.4142857142857143	5.79332560248e-05	A	0.5972	0.3188
13:62389294:C:T	13	62389294	C	T	.	intergenic_variant	65	210	0.30952380952380953	5.80438395309e-05	T	0.4861	0.2174
14:106043592:A:G	14	106043592	A	G	ENSMMUG00000065148	intron_variant&non_coding_transcript_variant	159	210	0.7571428571428571	5.82219424009e-05	A	0.4028	0.1594
14:101955623:A:G	14	101955623	A	G	DDX10	intron_variant	56	210	0.26666666666666666	5.83176208186e-05	G	0.4306	0.1812
1:94596335:G:T	1	94596335	G	T	ENSMMUG00000017966	intron_variant	10	212	0.04716981132075472	5.876808055e-05	T	0.125	0.007143
1:94596335:G:T	1	94596335	G	T	RHBG	intron_variant	10	212	0.04716981132075472	5.876808055e-05	T	0.125	0.007143
2:36857179:A:G	2	36857179	A	G	KY	intron_variant	10	212	0.04716981132075472	5.876808055e-05	G	0.125	0.007143
2:36891049:G:A	2	36891049	G	A	.	intergenic_variant	10	212	0.04716981132075472	5.876808055e-05	A	0.125	0.007143
2:36897087:C:T	2	36897087	C	T	.	intergenic_variant	10	212	0.04716981132075472	5.876808055e-05	T	0.125	0.007143
2:36899767:G:A	2	36899767	G	A	.	intergenic_variant	10	212	0.04716981132075472	5.876808055e-05	A	0.125	0.007143
2:36901311:C:T	2	36901311	C	T	.	intergenic_variant	10	212	0.04716981132075472	5.876808055e-05	T	0.125	0.007143
2:36901509:C:T	2	36901509	C	T	.	intergenic_variant	10	212	0.04716981132075472	5.876808055e-05	T	0.125	0.007143
2:36902042:T:A	2	36902042	T	A	.	intergenic_variant	10	212	0.04716981132075472	5.876808055e-05	A	0.125	0.007143
2:36903209:C:T	2	36903209	C	T	.	intergenic_variant	10	212	0.04716981132075472	5.876808055e-05	T	0.125	0.007143
2:36907668:C:T	2	36907668	C	T	.	intergenic_variant	10	212	0.04716981132075472	5.876808055e-05	T	0.125	0.007143
2:36910047:T:C	2	36910047	T	C	.	intergenic_variant	10	212	0.04716981132075472	5.876808055e-05	C	0.125	0.007143
2:36910826:A:C	2	36910826	A	C	.	intergenic_variant	10	212	0.04716981132075472	5.876808055e-05	C	0.125	0.007143
2:36914511:G:A	2	36914511	G	A	.	intergenic_variant	10	212	0.04716981132075472	5.876808055e-05	A	0.125	0.007143
2:36915115:A:G	2	36915115	A	G	.	intergenic_variant	10	212	0.04716981132075472	5.876808055e-05	G	0.125	0.007143
2:36917468:C:T	2	36917468	C	T	.	intergenic_variant	10	212	0.04716981132075472	5.876808055e-05	T	0.125	0.007143
4:151801513:T:A	4	151801513	T	A	KDM1B	intron_variant	10	212	0.04716981132075472	5.876808055e-05	A	0.125	0.007143
8:28428950:A:G	8	28428950	A	G	ELP3	intron_variant	111	210	0.5285714285714286	5.8950618556e-05	A	0.6528	0.3768
13:69904173:G:A	13	69904173	G	A	ARHGEF33	intron_variant	114	210	0.5428571428571428	5.90021842069e-05	G	0.25	0.5652
13:69904173:G:A	13	69904173	G	A	SOS1	intron_variant	114	210	0.5428571428571428	5.90021842069e-05	G	0.25	0.5652
2:33998939:C:G	2	33998939	C	G	CPNE4	intron_variant	27	212	0.12735849056603774	5.91751255904e-05	G	0.2639	0.05714
2:33998987:T:G	2	33998987	T	G	CPNE4	intron_variant	27	212	0.12735849056603774	5.91751255904e-05	G	0.2639	0.05714
X:139122230:T:C	X	139122230	T	C	.	intergenic_variant	62	210	0.29523809523809524	5.92223046118e-05	C	0.1091	0.4095
X:139128270:T:A	X	139128270	T	A	.	intergenic_variant	62	210	0.29523809523809524	5.92223046118e-05	A	0.1091	0.4095
2:5064564:A:G	2	5064564	A	G	MB21D2	intron_variant	103	212	0.4858490566037736	5.92274922e-05	G	0.6667	0.3929
11:79669053:A:C	11	79669053	A	C	LOC114671065	intron_variant&non_coding_transcript_variant	170	210	0.8095238095238095	5.9267389808e-05	A	0.3472	0.1087
11:79669053:A:C	11	79669053	A	C	LOC114671066	intron_variant&non_coding_transcript_variant	170	210	0.8095238095238095	5.9267389808e-05	A	0.3472	0.1087
15:35220203:A:G	15	35220203	A	G	LOC114672963	upstream_gene_variant	52	210	0.24761904761904763	5.93348774493e-05	G	0.4028	0.1667
15:35220203:A:G	15	35220203	A	G	U6	upstream_gene_variant	52	210	0.24761904761904763	5.93348774493e-05	G	0.4028	0.1667
8:10985289:C:T	8	10985289	C	T	TNKS	intron_variant	117	210	0.5571428571428572	5.94094029599e-05	C	0.25	0.5435
10:99405290:G:A	10	99405290	G	A	MYT1	intron_variant	41	210	0.19523809523809524	5.96448142272e-05	A	0.3472	0.1159
10:99405290:G:A	10	99405290	G	A	MYT1	upstream_gene_variant	41	210	0.19523809523809524	5.96448142272e-05	A	0.3472	0.1159
13:28592057:T:C	13	28592057	T	C	CTNNA2	intron_variant	9	210	0.04285714285714286	5.97091454492e-05	C	0.125	0
13:28593136:C:T	13	28593136	C	T	CTNNA2	intron_variant	9	210	0.04285714285714286	5.97091454492e-05	T	0.125	0
12:5005442:T:C	12	5005442	T	C	.	intergenic_variant	64	210	0.3047619047619048	5.9762652292e-05	C	0.4722	0.2174
8:16179629:T:C	8	16179629	T	C	.	intergenic_variant	60	210	0.2857142857142857	6.01547143859e-05	C	0.1111	0.3768
13:9983098:T:C	13	9983098	T	C	.	intergenic_variant	76	210	0.3619047619047619	6.02419005128e-05	C	0.1667	0.4638
1:51462178:G:A	1	51462178	G	A	.	intergenic_variant	42	212	0.19811320754716982	6.06264121022e-05	A	0.3472	0.1214
1:51462470:G:A	1	51462470	G	A	.	intergenic_variant	42	212	0.19811320754716982	6.06264121022e-05	A	0.3472	0.1214
11:107474946:A:G	11	107474946	A	G	.	intergenic_variant	50	210	0.23809523809523808	6.06895129356e-05	G	0.3889	0.1594
16:68873584:A:G	16	68873584	A	G	ENSMMUG00000062176	intron_variant&non_coding_transcript_variant	97	210	0.46190476190476193	6.07777828082e-05	G	0.2639	0.5652
16:68873584:A:G	16	68873584	A	G	LOC106994123	intron_variant&non_coding_transcript_variant	97	210	0.46190476190476193	6.07777828082e-05	G	0.2639	0.5652
2:184820403:G:C	2	184820403	G	C	CHMP2B	upstream_gene_variant	133	212	0.6273584905660378	6.09122389309e-05	G	0.5694	0.2714
8:89475915:T:C	8	89475915	T	C	.	intergenic_variant	32	210	0.1523809523809524	6.0973146586e-05	C	0.2778	0.08696
13:17826652:T:C	13	17826652	T	C	LOC701504	intron_variant	33	172	0.19186046511627908	6.1065905854e-05	C	0.3621	0.1053
11:36561340:A:G,T	11	36561340	A	G	.	intergenic_variant	10	210	0.047619047619047616	6.11020499326e-05	G	0.125	0.007246
1:94099054:C:A	1	94099054	C	A	NTRK1	intron_variant	67	212	0.3160377358490566	6.1162315629e-05	A	0.4722	0.2357
11:24731664:C:A	11	24731664	C	A	.	intergenic_variant	91	210	0.43333333333333335	6.13075506444e-05	A	0.6111	0.3406
16:79021181:T:C	16	79021181	T	C	RAB40B	intron_variant	66	210	0.3142857142857143	6.14661857232e-05	C	0.4861	0.2246
12:5003170:T:C	12	5003170	T	C	.	intergenic_variant	158	210	0.7523809523809524	6.15817385155e-05	T	0.4028	0.1667
13:28181964:T:C	13	28181964	T	C	CTNNA2	intron_variant	87	210	0.4142857142857143	6.19767630022e-05	C	0.5972	0.3188
13:69677697:T:C	13	69677697	T	C	CDKL4	intron_variant	26	210	0.12380952380952381	6.21112032775e-05	C	0.2639	0.05072
13:69677697:T:C	13	69677697	T	C	LOC711809	upstream_gene_variant	26	210	0.12380952380952381	6.21112032775e-05	C	0.2639	0.05072
16:68873989:T:C	16	68873989	T	C	ENSMMUG00000062176	intron_variant&non_coding_transcript_variant	105	210	0.5	6.22138721162e-05	C	0.3056	0.6014
16:68873989:T:C	16	68873989	T	C	LOC106994123	intron_variant&non_coding_transcript_variant	105	210	0.5	6.22138721162e-05	C	0.3056	0.6014
2:5066550:A:G	2	5066550	A	G	MB21D2	intron_variant	25	212	0.1179245283018868	6.226574648e-05	G	0.2361	0.05714
2:89838619:T:G	2	89838619	T	G	.	intergenic_variant	80	212	0.37735849056603776	6.25278653087e-05	G	0.5694	0.2786
17:56108295:A:G	17	56108295	A	G	.	intergenic_variant	128	210	0.6095238095238096	6.25629718771e-05	A	0.2083	0.4855
17:56108963:A:G	17	56108963	A	G	.	intergenic_variant	128	210	0.6095238095238096	6.25629718771e-05	A	0.2083	0.4855
13:63498931:A:T	13	63498931	A	T	.	intergenic_variant	24	210	0.11428571428571428	6.2761746085e-05	T	0.2361	0.05072
10:4379313:T:C	10	4379313	T	C	TBC1D22A	intron_variant	55	210	0.2619047619047619	6.28215425543e-05	C	0.4167	0.1812
10:4379327:G:A	10	4379327	G	A	TBC1D22A	intron_variant	55	210	0.2619047619047619	6.28215425543e-05	A	0.4167	0.1812
8:126657106:T:C,*	8	126657106	T	C	LOC707924	upstream_gene_variant	32	210	0.1523809523809524	6.28472952178e-05	C	0.2778	0.08696
8:126657106:T:C,*	8	126657106	T	C	PDCL3	upstream_gene_variant	32	210	0.1523809523809524	6.28472952178e-05	C	0.2778	0.08696
13:68065403:A:T	13	68065403	A	T	.	intergenic_variant	30	210	0.14285714285714285	6.32273231095e-05	T	0.2778	0.07246
13:68068877:A:G	13	68068877	A	G	.	intergenic_variant	30	210	0.14285714285714285	6.32273231095e-05	G	0.2778	0.07246
14:41665735:A:G	14	41665735	A	G	LOC114672305	upstream_gene_variant	35	210	0.16666666666666666	6.33432974984e-05	G	0.3056	0.0942
17:8796637:G:T,*	17	8796637	G	T	.	intergenic_variant	10	210	0.047619047619047616	6.34750557017e-05	T	0.125	0.007246
17:8796952:T:C	17	8796952	T	C	.	intergenic_variant	10	210	0.047619047619047616	6.34750557017e-05	C	0.125	0.007246
17:8797284:A:G	17	8797284	A	G	.	intergenic_variant	10	210	0.047619047619047616	6.34750557017e-05	G	0.125	0.007246
17:8799320:C:T	17	8799320	C	T	.	intergenic_variant	10	210	0.047619047619047616	6.34750557017e-05	T	0.125	0.007246
6:66075083:C:T	6	66075083	C	T	.	intergenic_variant	10	210	0.047619047619047616	6.34750557017e-05	T	0.125	0.007246
7:38015984:C:T	7	38015984	C	T	.	intergenic_variant	10	210	0.047619047619047616	6.34750557017e-05	T	0.125	0.007246
11:34130000:A:C	11	34130000	A	C	.	intergenic_variant	104	210	0.49523809523809526	6.3648097945e-05	C	0.3194	0.587
1:162044402:T:G	1	162044402	T	G	LOC114672192	intron_variant	32	212	0.1509433962264151	6.4201023587e-05	G	0.2778	0.08571
1:185298118:C:T	1	185298118	C	T	MACF1	intron_variant	86	212	0.4056603773584906	6.42097039921e-05	T	0.5833	0.3143
20:76040164:A:G	20	76040164	A	G	.	intergenic_variant	20	210	0.09523809523809523	6.43283929496e-05	G	0.2083	0.03623
2:194512482:A:G	2	194512482	A	G	ROBO2	intron_variant	107	212	0.5047169811320755	6.44075608331e-05	A	0.3056	0.5929
20:76057142:G:A	20	76057142	G	A	.	intergenic_variant	22	208	0.10576923076923077	6.47076603358e-05	A	0.2222	0.04412
14:101951160:A:C	14	101951160	A	C	DDX10	intron_variant	44	210	0.20952380952380953	6.48639973299e-05	C	0.375	0.1232
14:107163569:T:C	14	107163569	T	C	.	intergenic_variant	87	210	0.4142857142857143	6.48709504049e-05	C	0.5972	0.3188
14:107163591:T:C	14	107163591	T	C	.	intergenic_variant	87	210	0.4142857142857143	6.48709504049e-05	C	0.5972	0.3188
14:107163605:G:A	14	107163605	G	A	.	intergenic_variant	87	210	0.4142857142857143	6.48709504049e-05	A	0.5972	0.3188
2:50867663:T:C	2	50867663	T	C	AGTR1	intron_variant	131	212	0.6179245283018868	6.49478569544e-05	T	0.5694	0.2857
2:50867789:A:G	2	50867789	A	G	AGTR1	intron_variant	131	212	0.6179245283018868	6.49478569544e-05	A	0.5694	0.2857
13:16788801:A:T	13	16788801	A	T	ENSMMUG00000053264	upstream_gene_variant	36	210	0.17142857142857143	6.50151514039e-05	T	0.3333	0.08696
13:16788801:A:T	13	16788801	A	T	ENSMMUG00000056221	downstream_gene_variant	36	210	0.17142857142857143	6.50151514039e-05	T	0.3333	0.08696
13:16788801:A:T	13	16788801	A	T	LOC114671910	intron_variant&non_coding_transcript_variant	36	210	0.17142857142857143	6.50151514039e-05	T	0.3333	0.08696
3:42609949:C:A	3	42609949	C	A	Metazoa_SRP	non_coding_transcript_exon_variant	77	212	0.3632075471698113	6.50888430982e-05	A	0.5417	0.2714
QNVO02000178.1:61026:G:A	QNVO02000178.1	61026	G	A	ENSMMUG00000053549	intron_variant	157	210	0.7476190476190476	6.52368864429e-05	G	0.4028	0.1739
QNVO02000178.1:61026:G:A	QNVO02000178.1	61026	G	A	LOC114675552	intron_variant	157	210	0.7476190476190476	6.52368864429e-05	G	0.4028	0.1739
13:63654382:G:A	13	63654382	G	A	.	intergenic_variant	41	210	0.19523809523809524	6.53060612981e-05	A	0.3472	0.1159
13:63654770:C:T	13	63654770	C	T	.	intergenic_variant	41	210	0.19523809523809524	6.53060612981e-05	T	0.3472	0.1159
13:63655066:G:A	13	63655066	G	A	.	intergenic_variant	41	210	0.19523809523809524	6.53060612981e-05	A	0.3472	0.1159
13:63655294:G:A	13	63655294	G	A	.	intergenic_variant	41	210	0.19523809523809524	6.53060612981e-05	A	0.3472	0.1159
13:63655881:C:G	13	63655881	C	G	.	intergenic_variant	41	210	0.19523809523809524	6.53060612981e-05	G	0.3472	0.1159
13:63655965:C:T	13	63655965	C	T	.	intergenic_variant	41	210	0.19523809523809524	6.53060612981e-05	T	0.3472	0.1159
13:63656103:A:G	13	63656103	A	G	.	intergenic_variant	41	210	0.19523809523809524	6.53060612981e-05	G	0.3472	0.1159
13:63657033:G:A	13	63657033	G	A	.	intergenic_variant	41	210	0.19523809523809524	6.53060612981e-05	A	0.3472	0.1159
13:17603140:T:A	13	17603140	T	A	ENSMMUG00000059850	intron_variant	9	210	0.04285714285714286	6.53202372759e-05	A	0.125	0
13:17603140:T:A	13	17603140	T	A	ENSMMUG00000059850	upstream_gene_variant	9	210	0.04285714285714286	6.53202372759e-05	A	0.125	0
13:17603140:T:A	13	17603140	T	A	LOC106993052	upstream_gene_variant	9	210	0.04285714285714286	6.53202372759e-05	A	0.125	0
13:17603140:T:A	13	17603140	T	A	LOC701504	intron_variant	9	210	0.04285714285714286	6.53202372759e-05	A	0.125	0
13:17603141:T:C	13	17603141	T	C	ENSMMUG00000059850	intron_variant	9	210	0.04285714285714286	6.53202372759e-05	C	0.125	0
13:17603141:T:C	13	17603141	T	C	ENSMMUG00000059850	upstream_gene_variant	9	210	0.04285714285714286	6.53202372759e-05	C	0.125	0
13:17603141:T:C	13	17603141	T	C	LOC106993052	upstream_gene_variant	9	210	0.04285714285714286	6.53202372759e-05	C	0.125	0
13:17603141:T:C	13	17603141	T	C	LOC701504	intron_variant	9	210	0.04285714285714286	6.53202372759e-05	C	0.125	0
13:28495355:C:T	13	28495355	C	T	CTNNA2	intron_variant	9	210	0.04285714285714286	6.53202372759e-05	T	0.125	0
13:28612561:A:C	13	28612561	A	C	CTNNA2	intron_variant	9	210	0.04285714285714286	6.53202372759e-05	C	0.125	0
11:23915582:T:C	11	23915582	T	C	LOC100430703	intron_variant&non_coding_transcript_variant	76	210	0.3619047619047619	6.53280477355e-05	C	0.5417	0.2681
11:23915914:C:A	11	23915914	C	A	LOC100430703	non_coding_transcript_exon_variant	76	210	0.3619047619047619	6.53280477355e-05	A	0.5417	0.2681
11:23915993:C:T	11	23915993	C	T	LOC100430703	non_coding_transcript_exon_variant	76	210	0.3619047619047619	6.53280477355e-05	T	0.5417	0.2681
15:95002220:T:C	15	95002220	T	C	LOC706619	intron_variant	119	210	0.5666666666666667	6.53425464141e-05	T	0.625	0.3333
15:95002220:T:C	15	95002220	T	C	TLE4	intron_variant	119	210	0.5666666666666667	6.53425464141e-05	T	0.625	0.3333
15:40372190:C:G,T	15	40372190	C	G	.	intergenic_variant	24	204	0.11764705882352941	6.54544626233e-05	G	0.2639	0.03788
13:28855195:A:G	13	28855195	A	G	CTNNA2	intron_variant	148	210	0.7047619047619048	6.55508323048e-05	A	0.4722	0.2029
4:139005133:G:A	4	139005133	G	A	GTF2H4	downstream_gene_variant	180	212	0.8490566037735849	6.56003093042e-05	G	0.2778	0.08571
4:139005133:G:A	4	139005133	G	A	VARS2	synonymous_variant	180	212	0.8490566037735849	6.56003093042e-05	G	0.2778	0.08571
4:139007316:G:C	4	139007316	G	C	GTF2H4	downstream_gene_variant	180	212	0.8490566037735849	6.56003093042e-05	G	0.2778	0.08571
4:139007316:G:C	4	139007316	G	C	VARS2	intron_variant	180	212	0.8490566037735849	6.56003093042e-05	G	0.2778	0.08571
4:139007635:A:G	4	139007635	A	G	GTF2H4	3_prime_UTR_variant	180	212	0.8490566037735849	6.56003093042e-05	A	0.2778	0.08571
4:139007635:A:G	4	139007635	A	G	GTF2H4	downstream_gene_variant	180	212	0.8490566037735849	6.56003093042e-05	A	0.2778	0.08571
4:139007635:A:G	4	139007635	A	G	VARS2	5_prime_UTR_variant	180	212	0.8490566037735849	6.56003093042e-05	A	0.2778	0.08571
4:139007635:A:G	4	139007635	A	G	VARS2	intron_variant	180	212	0.8490566037735849	6.56003093042e-05	A	0.2778	0.08571
13:95962374:T:G	13	95962374	T	G	ENSMMUG00000056854	non_coding_transcript_exon_variant	86	210	0.4095238095238095	6.57842897782e-05	G	0.5972	0.3116
13:95963441:A:G	13	95963441	A	G	ENSMMUG00000056854	non_coding_transcript_exon_variant	86	210	0.4095238095238095	6.57842897782e-05	G	0.5972	0.3116
13:95963634:A:G	13	95963634	A	G	ENSMMUG00000056854	non_coding_transcript_exon_variant	86	210	0.4095238095238095	6.57842897782e-05	G	0.5972	0.3116
13:95965932:C:T	13	95965932	C	T	ENSMMUG00000056854	downstream_gene_variant	86	210	0.4095238095238095	6.57842897782e-05	T	0.5972	0.3116
13:95967457:T:C	13	95967457	T	C	ENSMMUG00000056854	downstream_gene_variant	86	210	0.4095238095238095	6.57842897782e-05	C	0.5972	0.3116
13:95971188:C:A	13	95971188	C	A	.	intergenic_variant	86	210	0.4095238095238095	6.57842897782e-05	A	0.5972	0.3116
19:7144100:C:A	19	7144100	C	A	INSR	intron_variant	162	210	0.7714285714285715	6.58243820518e-05	C	0.375	0.1522
19:7144100:C:A	19	7144100	C	A	LOC114674095	downstream_gene_variant	162	210	0.7714285714285715	6.58243820518e-05	C	0.375	0.1522
3:173197525:G:A	3	173197525	G	A	CNTNAP2	intron_variant	26	212	0.12264150943396226	6.5928048643e-05	A	0.2361	0.06429
3:86074628:A:G	3	86074628	A	G	CPVL	intron_variant	82	212	0.3867924528301887	6.59903950864e-05	G	0.5556	0.3
3:86076225:C:T	3	86076225	C	T	CPVL	intron_variant	130	212	0.6132075471698113	6.59903950864e-05	C	0.5556	0.3
7:83954693:G:C	7	83954693	G	C	ENSMMUG00000049909	upstream_gene_variant	74	210	0.3523809523809524	6.67526169672e-05	C	0.4722	0.2899
7:83954693:G:C	7	83954693	G	C	LOC710951	intron_variant	74	210	0.3523809523809524	6.67526169672e-05	C	0.4722	0.2899
7:83954696:T:C	7	83954696	T	C	ENSMMUG00000049909	upstream_gene_variant	74	210	0.3523809523809524	6.67526169672e-05	C	0.4722	0.2899
7:83954696:T:C	7	83954696	T	C	LOC710951	intron_variant	74	210	0.3523809523809524	6.67526169672e-05	C	0.4722	0.2899
16:6308473:A:C	16	6308473	A	C	PITPNM3	intron_variant	140	210	0.6666666666666666	6.70106675713e-05	A	0.5278	0.2319
16:6308473:A:C	16	6308473	A	C	PITPNM3	upstream_gene_variant	140	210	0.6666666666666666	6.70106675713e-05	A	0.5278	0.2319
2:194725523:C:T	2	194725523	C	T	ROBO2	intron_variant	32	212	0.1509433962264151	6.70251411062e-05	T	0.2917	0.07857
2:194733230:C:A	2	194733230	C	A	ROBO2	intron_variant	32	212	0.1509433962264151	6.70251411062e-05	A	0.2917	0.07857
2:194754002:C:T	2	194754002	C	T	ROBO2	intron_variant	32	212	0.1509433962264151	6.70251411062e-05	T	0.2917	0.07857
2:194772087:T:C,*	2	194772087	T	C	LOC106995660	intron_variant&non_coding_transcript_variant	32	212	0.1509433962264151	6.70251411062e-05	C	0.2917	0.07857
2:194772087:T:C,*	2	194772087	T	C	ROBO2	intron_variant	32	212	0.1509433962264151	6.70251411062e-05	C	0.2917	0.07857
2:194772553:A:G	2	194772553	A	G	LOC106995660	intron_variant&non_coding_transcript_variant	32	212	0.1509433962264151	6.70251411062e-05	G	0.2917	0.07857
2:194772553:A:G	2	194772553	A	G	ROBO2	intron_variant	32	212	0.1509433962264151	6.70251411062e-05	G	0.2917	0.07857
5:164000187:A:T	5	164000187	A	T	.	intergenic_variant	69	210	0.32857142857142857	6.71416878063e-05	T	0.4861	0.2464
19:5582105:C:G	19	5582105	C	G	LOC114674128	upstream_gene_variant	35	210	0.16666666666666666	6.72060343055e-05	G	0.3056	0.0942
19:5582105:C:G	19	5582105	C	G	SAFB	intron_variant	35	210	0.16666666666666666	6.72060343055e-05	G	0.3056	0.0942
X:40304234:T:G	X	40304234	T	G	.	intergenic_variant	13	210	0.06190476190476191	6.74775497633e-05	G	0.1818	0.01887
13:34736100:C:A	13	34736100	C	A	TET3	intron_variant	124	210	0.5904761904761905	6.75477292433e-05	C	0.5972	0.3116
8:17463624:C:A	8	17463624	C	A	MTMR7	intron_variant	71	210	0.3380952380952381	6.76324711449e-05	A	0.5139	0.2464
1:184980610:A:T,G	1	184980610	A	T	.	intergenic_variant	84	212	0.39622641509433965	6.7680158445e-05	T	0.5833	0.3
3:32365136:T:C	3	32365136	T	C	.	intergenic_variant	156	212	0.7358490566037735	6.77347256855e-05	T	0.4306	0.1786
2:21555545:G:A	2	21555545	G	A	.	intergenic_variant	37	212	0.17452830188679244	6.80844574339e-05	A	0.3194	0.1
2:21557516:C:T	2	21557516	C	T	.	intergenic_variant	37	212	0.17452830188679244	6.80844574339e-05	T	0.3194	0.1
2:21557765:A:C	2	21557765	A	C	.	intergenic_variant	37	212	0.17452830188679244	6.80844574339e-05	C	0.3194	0.1
2:21559693:T:A	2	21559693	T	A	.	intergenic_variant	37	212	0.17452830188679244	6.80844574339e-05	A	0.3194	0.1
2:81141577:C:T	2	81141577	C	T	.	intergenic_variant	37	212	0.17452830188679244	6.80844574339e-05	T	0.3194	0.1
2:81141944:G:A	2	81141944	G	A	.	intergenic_variant	37	212	0.17452830188679244	6.80844574339e-05	A	0.3194	0.1
2:81143174:C:G	2	81143174	C	G	.	intergenic_variant	175	212	0.8254716981132075	6.80844574339e-05	C	0.3194	0.1
2:81144682:T:G	2	81144682	T	G	.	intergenic_variant	175	212	0.8254716981132075	6.80844574339e-05	T	0.3194	0.1
14:107759193:A:C	14	107759193	A	C	NXPE2	intron_variant	17	210	0.08095238095238096	6.83592798725e-05	C	0.1944	0.02174
2:142181380:G:A	2	142181380	G	A	.	intergenic_variant	58	212	0.27358490566037735	6.83793673416e-05	A	0.4583	0.1786
13:67996873:T:G	13	67996873	T	G	.	intergenic_variant	35	210	0.16666666666666666	6.86166037681e-05	G	0.3056	0.0942
14:97879654:T:C	14	97879654	T	C	.	intergenic_variant	31	210	0.14761904761904762	6.88774552939e-05	C	0.2778	0.07971
14:97879707:G:T	14	97879707	G	T	.	intergenic_variant	31	210	0.14761904761904762	6.88774552939e-05	T	0.2778	0.07971
14:97891829:C:T	14	97891829	C	T	.	intergenic_variant	31	210	0.14761904761904762	6.88774552939e-05	T	0.2778	0.07971
7:84011797:C:G	7	84011797	C	G	ENSMMUG00000040287	intron_variant	48	208	0.23076923076923078	6.88806127501e-05	G	0.3611	0.1618
7:84011797:C:G	7	84011797	C	G	ENSMMUG00000052695	intron_variant	48	208	0.23076923076923078	6.88806127501e-05	G	0.3611	0.1618
7:84011797:C:G	7	84011797	C	G	ENSMMUG00000060689	intron_variant	48	208	0.23076923076923078	6.88806127501e-05	G	0.3611	0.1618
7:84011797:C:G	7	84011797	C	G	LOC710951	intron_variant	48	208	0.23076923076923078	6.88806127501e-05	G	0.3611	0.1618
7:84011797:C:G	7	84011797	C	G	LOC711386	downstream_gene_variant	48	208	0.23076923076923078	6.88806127501e-05	G	0.3611	0.1618
7:84011815:G:A	7	84011815	G	A	ENSMMUG00000040287	intron_variant	48	208	0.23076923076923078	6.88806127501e-05	A	0.3611	0.1618
7:84011815:G:A	7	84011815	G	A	ENSMMUG00000052695	intron_variant	48	208	0.23076923076923078	6.88806127501e-05	A	0.3611	0.1618
7:84011815:G:A	7	84011815	G	A	ENSMMUG00000060689	intron_variant	48	208	0.23076923076923078	6.88806127501e-05	A	0.3611	0.1618
7:84011815:G:A	7	84011815	G	A	LOC710951	intron_variant	48	208	0.23076923076923078	6.88806127501e-05	A	0.3611	0.1618
7:84011815:G:A	7	84011815	G	A	LOC711386	downstream_gene_variant	48	208	0.23076923076923078	6.88806127501e-05	A	0.3611	0.1618
20:75996615:G:A	20	75996615	G	A	CBFA2T3	intron_variant	15	210	0.07142857142857142	6.8984032724e-05	A	0.1667	0.02174
1:51184479:C:T	1	51184479	C	T	.	intergenic_variant	121	212	0.5707547169811321	6.90004395189e-05	C	0.6389	0.3214
19:5647500:A:G	19	5647500	A	G	CATSPERD	intron_variant	22	210	0.10476190476190476	6.96751406604e-05	G	0.2222	0.04348
19:5647500:A:G	19	5647500	A	G	SAFB	intron_variant	22	210	0.10476190476190476	6.96751406604e-05	G	0.2222	0.04348
14:27819818:G:A	14	27819818	G	A	.	intergenic_variant	27	210	0.12857142857142856	6.99061524013e-05	A	0.01389	0.1884
14:107704156:C:A	14	107704156	C	A	NXPE1	intron_variant	19	210	0.09047619047619047	6.99528276202e-05	A	0.2083	0.02899
14:107704156:C:A	14	107704156	C	A	NXPE2	intron_variant	19	210	0.09047619047619047	6.99528276202e-05	A	0.2083	0.02899
14:107704156:C:A	14	107704156	C	A	NXPE4	intron_variant	19	210	0.09047619047619047	6.99528276202e-05	A	0.2083	0.02899
9:46991998:G:C	9	46991998	G	C	LOC708538	intron_variant&non_coding_transcript_variant	120	210	0.5714285714285714	7.00494012967e-05	G	0.25	0.5217
13:80613528:T:C	13	80613528	T	C	BABAM2	intron_variant	72	210	0.34285714285714286	7.01606801314e-05	C	0.5139	0.2536
13:80613528:T:C	13	80613528	T	C	BABAM2	intron_variant&non_coding_transcript_variant	72	210	0.34285714285714286	7.01606801314e-05	C	0.5139	0.2536
13:80613528:T:C	13	80613528	T	C	ENSMMUG00000051657	downstream_gene_variant	72	210	0.34285714285714286	7.01606801314e-05	C	0.5139	0.2536
14:15614243:T:C	14	15614243	T	C	.	intergenic_variant	145	210	0.6904761904761905	7.03301956377e-05	T	0.4861	0.2174
X:48527522:C:T	X	48527522	C	T	TBC1D25	intron_variant	27	210	0.12857142857142856	7.0403768232e-05	T	0.2545	0.06604
X:48527522:C:T	X	48527522	C	T	TBC1D25	upstream_gene_variant	27	210	0.12857142857142856	7.0403768232e-05	T	0.2545	0.06604
13:41284436:G:A	13	41284436	G	A	LOC698071	downstream_gene_variant	68	210	0.3238095238095238	7.0424764395e-05	A	0.5	0.2319
13:41284609:C:G	13	41284609	C	G	LOC698071	downstream_gene_variant	68	210	0.3238095238095238	7.0424764395e-05	G	0.5	0.2319
18:44666792:A:T	18	44666792	A	T	.	intergenic_variant	139	210	0.6619047619047619	7.04769363666e-05	A	0.1667	0.4275
10:33512501:G:A	10	33512501	G	A	ESS2	intron_variant	60	210	0.2857142857142857	7.05197083457e-05	A	0.4583	0.1957
9:23301861:C:T	9	23301861	C	T	.	intergenic_variant	31	210	0.14761904761904762	7.05623704195e-05	T	0.2778	0.07971
1:124181601:G:A	1	124181601	G	A	LOC114671441	downstream_gene_variant	47	212	0.22169811320754718	7.05961582518e-05	A	0.375	0.1429
1:124181601:G:A	1	124181601	G	A	SLC35A3	upstream_gene_variant	47	212	0.22169811320754718	7.05961582518e-05	A	0.375	0.1429
1:124185679:T:C	1	124185679	T	C	.	intergenic_variant	165	212	0.7783018867924528	7.05961582518e-05	T	0.375	0.1429
2:81140891:G:A	2	81140891	G	A	.	intergenic_variant	175	212	0.8254716981132075	7.06157139546e-05	G	0.3194	0.1
10:61873047:G:A	10	61873047	G	A	.	intergenic_variant	67	210	0.319047619047619	7.0900658902e-05	A	0.4722	0.2391
2:89836088:G:T	2	89836088	G	T	.	intergenic_variant	72	212	0.33962264150943394	7.10541970545e-05	T	0.5278	0.2429
10:61869916:C:T	10	61869916	C	T	.	intergenic_variant	130	210	0.6190476190476191	7.11856607104e-05	C	0.5556	0.2899
19:14228655:G:T	19	14228655	G	T	CLEC17A	intron_variant	167	210	0.7952380952380952	7.14321567541e-05	G	0.3611	0.1232
1:51173919:C:T	1	51173919	C	T	.	intergenic_variant	120	212	0.5660377358490566	7.16269926799e-05	C	0.6389	0.3286
1:51177779:A:G	1	51177779	A	G	.	intergenic_variant	120	212	0.5660377358490566	7.16269926799e-05	A	0.6389	0.3286
1:71573954:G:A	1	71573954	G	A	.	intergenic_variant	23	212	0.10849056603773585	7.20317936781e-05	A	0.2222	0.05
1:71575046:C:G	1	71575046	C	G	.	intergenic_variant	23	212	0.10849056603773585	7.20317936781e-05	G	0.2222	0.05
1:71575175:G:A	1	71575175	G	A	.	intergenic_variant	23	212	0.10849056603773585	7.20317936781e-05	A	0.2222	0.05
3:146112751:G:A	3	146112751	G	A	.	intergenic_variant	19	212	0.08962264150943396	7.21028328244e-05	A	0.1944	0.03571
13:71397243:G:A	13	71397243	G	A	.	intergenic_variant	36	210	0.17142857142857143	7.21197541684e-05	A	0.02778	0.2464
4:159105783:A:T	4	159105783	A	T	SYCP2L	intron_variant	40	212	0.18867924528301888	7.2120769838e-05	T	0.3194	0.1214
3:133248694:G:A	3	133248694	G	A	.	intergenic_variant	33	212	0.15566037735849056	7.29617980678e-05	A	0.2917	0.08571
3:133251035:C:T	3	133251035	C	T	.	intergenic_variant	33	212	0.15566037735849056	7.29617980678e-05	T	0.2917	0.08571
3:133251994:T:C	3	133251994	T	C	.	intergenic_variant	33	212	0.15566037735849056	7.29617980678e-05	C	0.2917	0.08571
3:133252014:G:A	3	133252014	G	A	.	intergenic_variant	33	212	0.15566037735849056	7.29617980678e-05	A	0.2917	0.08571
3:133253995:G:C	3	133253995	G	C	.	intergenic_variant	33	212	0.15566037735849056	7.29617980678e-05	C	0.2917	0.08571
3:133254868:A:G	3	133254868	A	G	.	intergenic_variant	33	212	0.15566037735849056	7.29617980678e-05	G	0.2917	0.08571
3:133255279:C:A	3	133255279	C	A	.	intergenic_variant	33	212	0.15566037735849056	7.29617980678e-05	A	0.2917	0.08571
8:3798133:C:T	8	3798133	C	T	CSMD1	intron_variant	47	210	0.22380952380952382	7.3064326601e-05	T	0.06944	0.3043
QNVO02000384.1:103762:C:G,*	QNVO02000384.1	103762	C	G	.	intergenic_variant	12	210	0.05714285714285714	7.32721249272e-05	G	0.1389	0.01449
QNVO02000384.1:103763:A:T,*	QNVO02000384.1	103763	A	T	.	intergenic_variant	12	210	0.05714285714285714	7.32721249272e-05	T	0.1389	0.01449
13:63574543:T:G	13	63574543	T	G	ENSMMUG00000050515	intron_variant&non_coding_transcript_variant	27	210	0.12857142857142856	7.32751740408e-05	G	0.2639	0.05797
13:63574783:C:T	13	63574783	C	T	ENSMMUG00000050515	intron_variant&non_coding_transcript_variant	27	210	0.12857142857142856	7.32751740408e-05	T	0.2639	0.05797
15:33691561:C:T	15	33691561	C	T	EPB41L4B	intron_variant	23	210	0.10952380952380952	7.39670855512e-05	T	0.2222	0.05072
4:147402079:G:A	4	147402079	G	A	LOC114677683	upstream_gene_variant	147	212	0.6933962264150944	7.4259926392e-05	G	0.4722	0.2214
4:17717401:C:T	4	17717401	C	T	HS3ST5	intron_variant	106	212	0.5	7.42839842528e-05	T	0.6944	0.4
4:17717401:C:T	4	17717401	C	T	LOC694266	non_coding_transcript_exon_variant	106	212	0.5	7.42839842528e-05	T	0.6944	0.4
13:63554744:C:T	13	63554744	C	T	.	intergenic_variant	31	210	0.14761904761904762	7.44942786214e-05	T	0.2917	0.07246
13:27442985:C:T	13	27442985	C	T	.	intergenic_variant	54	210	0.2571428571428571	7.45245321861e-05	T	0.4306	0.1667
7:102393316:G:A	7	102393316	G	A	.	intergenic_variant	87	210	0.4142857142857143	7.47285434642e-05	A	0.2361	0.5072
7:102393887:T:A	7	102393887	T	A	.	intergenic_variant	87	210	0.4142857142857143	7.47285434642e-05	A	0.2361	0.5072
7:102394403:G:A	7	102394403	G	A	.	intergenic_variant	87	210	0.4142857142857143	7.47285434642e-05	A	0.2361	0.5072
7:102394682:C:T	7	102394682	C	T	.	intergenic_variant	87	210	0.4142857142857143	7.47285434642e-05	T	0.2361	0.5072
19:5605608:G:C	19	5605608	G	C	HSD11B1L	intron_variant	25	210	0.11904761904761904	7.48256153495e-05	C	0.2361	0.05797
19:5605608:G:C	19	5605608	G	C	HSD11B1L	upstream_gene_variant	25	210	0.11904761904761904	7.48256153495e-05	C	0.2361	0.05797
19:5605608:G:C	19	5605608	G	C	MICOS13	upstream_gene_variant	25	210	0.11904761904761904	7.48256153495e-05	C	0.2361	0.05797
19:5605608:G:C	19	5605608	G	C	SAFB	intron_variant	25	210	0.11904761904761904	7.48256153495e-05	C	0.2361	0.05797
10:76006099:C:G,A	10	76006099	C	G	LOC107000402	intron_variant&non_coding_transcript_variant	44	210	0.20952380952380953	7.50872020588e-05	G	0.3611	0.1304
10:76006117:G:A	10	76006117	G	A	LOC107000402	intron_variant&non_coding_transcript_variant	44	210	0.20952380952380953	7.50872020588e-05	A	0.3611	0.1304
X:657049:T:C	X	657049	T	C	Metazoa_SRP	downstream_gene_variant	36	210	0.17142857142857143	7.53616548036e-05	C	0.2979	0.05102
20:64194211:A:G	20	64194211	A	G	.	intergenic_variant	30	210	0.14285714285714285	7.54368327589e-05	G	0.2639	0.07971
15:96675667:T:C	15	96675667	T	C	.	intergenic_variant	54	210	0.2571428571428571	7.56594915021e-05	C	0.4306	0.1667
15:96677327:G:A	15	96677327	G	A	.	intergenic_variant	54	210	0.2571428571428571	7.56594915021e-05	A	0.4306	0.1667
15:96678903:A:C	15	96678903	A	C	.	intergenic_variant	54	210	0.2571428571428571	7.56594915021e-05	C	0.4306	0.1667
8:89199023:T:C	8	89199023	T	C	.	intergenic_variant	28	210	0.13333333333333333	7.59150926521e-05	C	0.2639	0.06522
8:89199884:G:A	8	89199884	G	A	.	intergenic_variant	28	210	0.13333333333333333	7.59150926521e-05	A	0.2639	0.06522
8:89200881:T:C	8	89200881	T	C	.	intergenic_variant	28	210	0.13333333333333333	7.59150926521e-05	C	0.2639	0.06522
8:89202065:G:A	8	89202065	G	A	.	intergenic_variant	28	210	0.13333333333333333	7.59150926521e-05	A	0.2639	0.06522
8:89204764:T:C	8	89204764	T	C	.	intergenic_variant	28	210	0.13333333333333333	7.59150926521e-05	C	0.2639	0.06522
8:89204773:T:C	8	89204773	T	C	.	intergenic_variant	28	210	0.13333333333333333	7.59150926521e-05	C	0.2639	0.06522
8:89205496:G:T	8	89205496	G	T	.	intergenic_variant	28	210	0.13333333333333333	7.59150926521e-05	T	0.2639	0.06522
8:89205534:A:G	8	89205534	A	G	.	intergenic_variant	28	210	0.13333333333333333	7.59150926521e-05	G	0.2639	0.06522
8:89205852:G:A	8	89205852	G	A	.	intergenic_variant	28	210	0.13333333333333333	7.59150926521e-05	A	0.2639	0.06522
8:89205853:A:G	8	89205853	A	G	.	intergenic_variant	28	210	0.13333333333333333	7.59150926521e-05	G	0.2639	0.06522
6:170209310:A:G	6	170209310	A	G	ENSMMUG00000053798	intron_variant&non_coding_transcript_variant	55	210	0.2619047619047619	7.5951134673e-05	G	0.09722	0.3478
13:88853981:G:A	13	88853981	G	A	LOC100426233	intron_variant&non_coding_transcript_variant	69	210	0.32857142857142857	7.59871552141e-05	A	0.5	0.2391
7:120221924:T:C	7	120221924	T	C	ARMH4	intron_variant	43	210	0.20476190476190476	7.61382527655e-05	C	0.3472	0.1304
14:38916319:A:G	14	38916319	A	G	ANO3	intron_variant	130	210	0.6190476190476191	7.62498985477e-05	A	0.5694	0.2826
14:38916319:A:G	14	38916319	A	G	ENSMMUG00000051212	3_prime_UTR_variant	130	210	0.6190476190476191	7.62498985477e-05	A	0.5694	0.2826
14:38916598:T:A	14	38916598	T	A	ANO3	intron_variant	130	210	0.6190476190476191	7.62498985477e-05	T	0.5694	0.2826
14:38916598:T:A	14	38916598	T	A	ENSMMUG00000051212	3_prime_UTR_variant	130	210	0.6190476190476191	7.62498985477e-05	T	0.5694	0.2826
14:38918217:G:C	14	38918217	G	C	ANO3	intron_variant	130	210	0.6190476190476191	7.62498985477e-05	G	0.5694	0.2826
14:38918217:G:C	14	38918217	G	C	ENSMMUG00000051212	downstream_gene_variant	130	210	0.6190476190476191	7.62498985477e-05	G	0.5694	0.2826
1:105758229:A:C	1	105758229	A	C	.	intergenic_variant	7	212	0.0330188679245283	7.63268517165e-05	C	0.09722	0
1:105759532:A:C	1	105759532	A	C	.	intergenic_variant	7	212	0.0330188679245283	7.63268517165e-05	C	0.09722	0
1:105759708:G:T	1	105759708	G	T	.	intergenic_variant	7	212	0.0330188679245283	7.63268517165e-05	T	0.09722	0
1:105760208:G:T	1	105760208	G	T	.	intergenic_variant	7	212	0.0330188679245283	7.63268517165e-05	T	0.09722	0
1:105760407:C:T	1	105760407	C	T	.	intergenic_variant	7	212	0.0330188679245283	7.63268517165e-05	T	0.09722	0
1:51433910:G:T	1	51433910	G	T	.	intergenic_variant	47	212	0.22169811320754718	7.64184247246e-05	T	0.375	0.1429
1:51433911:C:T	1	51433911	C	T	.	intergenic_variant	47	212	0.22169811320754718	7.64184247246e-05	T	0.375	0.1429
1:51442844:T:A	1	51442844	T	A	.	intergenic_variant	47	212	0.22169811320754718	7.64184247246e-05	A	0.375	0.1429
1:51444476:T:C	1	51444476	T	C	.	intergenic_variant	47	212	0.22169811320754718	7.64184247246e-05	C	0.375	0.1429
3:143094989:C:T	3	143094989	C	T	CAPZA2	intron_variant	82	212	0.3867924528301887	7.6427400355e-05	T	0.1944	0.4857
14:107744534:G:A	14	107744534	G	A	NXPE2	intron_variant	19	210	0.09047619047619047	7.6444814082e-05	A	0.2083	0.02899
4:162400372:A:G	4	162400372	A	G	ENSMMUG00000051147	intron_variant&non_coding_transcript_variant	46	212	0.2169811320754717	7.65032233919e-05	G	0.3611	0.1429
4:162400372:A:G	4	162400372	A	G	ENSMMUG00000064605	intron_variant&non_coding_transcript_variant	46	212	0.2169811320754717	7.65032233919e-05	G	0.3611	0.1429
20:75990311:G:T	20	75990311	G	T	CBFA2T3	intron_variant	13	210	0.06190476190476191	7.65431585665e-05	T	0.1528	0.01449
20:75992083:C:T	20	75992083	C	T	CBFA2T3	intron_variant	13	210	0.06190476190476191	7.65431585665e-05	T	0.1528	0.01449
20:75995363:C:T	20	75995363	C	T	CBFA2T3	intron_variant	13	210	0.06190476190476191	7.65431585665e-05	T	0.1528	0.01449
2:89843323:G:A	2	89843323	G	A	.	intergenic_variant	79	212	0.37264150943396224	7.65700548105e-05	A	0.5556	0.2786
9:46996092:C:T	9	46996092	C	T	LOC708538	intron_variant&non_coding_transcript_variant	32	210	0.1523809523809524	7.66225586627e-05	T	0.2778	0.08696
13:62387908:A:C	13	62387908	A	C	.	intergenic_variant	34	210	0.1619047619047619	7.67017617823e-05	C	0.3286	0.07857
4:40598237:G:T	4	40598237	G	T	.	intergenic_variant	115	212	0.5424528301886793	7.67392318059e-05	G	0.2639	0.5571
13:71397154:T:C	13	71397154	T	C	.	intergenic_variant	37	210	0.1761904761904762	7.6886817268e-05	C	0.02778	0.2536
4:156714072:T:C	4	156714072	T	C	PHACTR1	intron_variant	15	212	0.07075471698113207	7.69290713761e-05	C	0.1667	0.02143
4:156720954:G:A	4	156720954	G	A	LOC106997802	intron_variant&non_coding_transcript_variant	15	212	0.07075471698113207	7.69290713761e-05	A	0.1667	0.02143
4:156720954:G:A	4	156720954	G	A	PHACTR1	intron_variant	15	212	0.07075471698113207	7.69290713761e-05	A	0.1667	0.02143
14:119056930:C:T	14	119056930	C	T	ENSMMUG00000058203	downstream_gene_variant	167	210	0.7952380952380952	7.71956334205e-05	C	0.3472	0.1304
14:119056930:C:T	14	119056930	C	T	LOC114672561	downstream_gene_variant	167	210	0.7952380952380952	7.71956334205e-05	C	0.3472	0.1304
14:119056930:C:T	14	119056930	C	T	TIRAP	intron_variant	167	210	0.7952380952380952	7.71956334205e-05	C	0.3472	0.1304
3:143029117:T:C	3	143029117	T	C	CAPZA2	intron_variant	90	212	0.42452830188679247	7.7313090476e-05	C	0.2361	0.5214
5:163996833:T:A	5	163996833	T	A	.	intergenic_variant	143	210	0.680952380952381	7.74730796898e-05	T	0.4722	0.2391
5:164000190:A:T	5	164000190	A	T	.	intergenic_variant	67	210	0.319047619047619	7.74730796898e-05	T	0.4722	0.2391
5:164000768:T:A	5	164000768	T	A	.	intergenic_variant	67	210	0.319047619047619	7.74730796898e-05	A	0.4722	0.2391
2:5063265:G:A	2	5063265	G	A	MB21D2	intron_variant	57	212	0.2688679245283019	7.7569015668e-05	A	0.4444	0.1786
6:140557574:G:A	6	140557574	G	A	ARHGAP26	intron_variant	32	210	0.1523809523809524	7.76835350026e-05	A	0.2917	0.07971
6:140557574:G:A	6	140557574	G	A	ARHGAP26	intron_variant&non_coding_transcript_variant	32	210	0.1523809523809524	7.76835350026e-05	A	0.2917	0.07971
6:140559814:A:G	6	140559814	A	G	ARHGAP26	intron_variant	32	210	0.1523809523809524	7.76835350026e-05	G	0.2917	0.07971
6:140559814:A:G	6	140559814	A	G	ARHGAP26	intron_variant&non_coding_transcript_variant	32	210	0.1523809523809524	7.76835350026e-05	G	0.2917	0.07971
17:7085472:G:A	17	7085472	G	A	.	intergenic_variant	24	210	0.11428571428571428	7.78231111037e-05	A	0.25	0.04348
17:7085825:A:G	17	7085825	A	G	.	intergenic_variant	186	210	0.8857142857142857	7.78231111037e-05	A	0.25	0.04348
17:7086176:A:G	17	7086176	A	G	.	intergenic_variant	186	210	0.8857142857142857	7.78231111037e-05	A	0.25	0.04348
17:7086822:C:T	17	7086822	C	T	.	intergenic_variant	24	210	0.11428571428571428	7.78231111037e-05	T	0.25	0.04348
17:7087620:C:T	17	7087620	C	T	.	intergenic_variant	186	210	0.8857142857142857	7.78231111037e-05	C	0.25	0.04348
17:7095413:T:C	17	7095413	T	C	.	intergenic_variant	186	210	0.8857142857142857	7.78231111037e-05	T	0.25	0.04348
17:7099577:G:C	17	7099577	G	C	.	intergenic_variant	186	210	0.8857142857142857	7.78231111037e-05	G	0.25	0.04348
17:7107894:T:C	17	7107894	T	C	.	intergenic_variant	186	210	0.8857142857142857	7.78231111037e-05	T	0.25	0.04348
17:7120859:A:T	17	7120859	A	T	.	intergenic_variant	186	210	0.8857142857142857	7.78231111037e-05	A	0.25	0.04348
17:7123013:C:T	17	7123013	C	T	.	intergenic_variant	24	210	0.11428571428571428	7.78231111037e-05	T	0.25	0.04348
17:7124089:A:G	17	7124089	A	G	.	intergenic_variant	24	210	0.11428571428571428	7.78231111037e-05	G	0.25	0.04348
17:7124917:T:C	17	7124917	T	C	.	intergenic_variant	24	210	0.11428571428571428	7.78231111037e-05	C	0.25	0.04348
17:7124964:A:G	17	7124964	A	G	.	intergenic_variant	186	210	0.8857142857142857	7.78231111037e-05	A	0.25	0.04348
17:7125328:T:G	17	7125328	T	G	.	intergenic_variant	24	210	0.11428571428571428	7.78231111037e-05	G	0.25	0.04348
17:7125917:G:C	17	7125917	G	C	.	intergenic_variant	24	210	0.11428571428571428	7.78231111037e-05	C	0.25	0.04348
17:7127666:C:G	17	7127666	C	G	.	intergenic_variant	186	210	0.8857142857142857	7.78231111037e-05	C	0.25	0.04348
14:107711183:T:C	14	107711183	T	C	LOC100427609	upstream_gene_variant	17	210	0.08095238095238096	7.78551830346e-05	C	0.1944	0.02174
14:107711183:T:C	14	107711183	T	C	NXPE1	intron_variant	17	210	0.08095238095238096	7.78551830346e-05	C	0.1944	0.02174
14:107711183:T:C	14	107711183	T	C	NXPE2	intron_variant	17	210	0.08095238095238096	7.78551830346e-05	C	0.1944	0.02174
14:107711183:T:C	14	107711183	T	C	NXPE4	intron_variant	17	210	0.08095238095238096	7.78551830346e-05	C	0.1944	0.02174
14:107724463:G:A	14	107724463	G	A	NXPE1	intron_variant	17	210	0.08095238095238096	7.78551830346e-05	A	0.1944	0.02174
14:107724463:G:A	14	107724463	G	A	NXPE2	intron_variant	17	210	0.08095238095238096	7.78551830346e-05	A	0.1944	0.02174
14:107724463:G:A	14	107724463	G	A	NXPE2	upstream_gene_variant	17	210	0.08095238095238096	7.78551830346e-05	A	0.1944	0.02174
14:107724463:G:A	14	107724463	G	A	NXPE4	intron_variant	17	210	0.08095238095238096	7.78551830346e-05	A	0.1944	0.02174
14:107724582:T:C	14	107724582	T	C	NXPE1	intron_variant	17	210	0.08095238095238096	7.78551830346e-05	C	0.1944	0.02174
14:107724582:T:C	14	107724582	T	C	NXPE2	intron_variant	17	210	0.08095238095238096	7.78551830346e-05	C	0.1944	0.02174
14:107724582:T:C	14	107724582	T	C	NXPE2	upstream_gene_variant	17	210	0.08095238095238096	7.78551830346e-05	C	0.1944	0.02174
14:107724582:T:C	14	107724582	T	C	NXPE4	intron_variant	17	210	0.08095238095238096	7.78551830346e-05	C	0.1944	0.02174
14:107725128:C:T	14	107725128	C	T	NXPE1	intron_variant	17	210	0.08095238095238096	7.78551830346e-05	T	0.1944	0.02174
14:107725128:C:T	14	107725128	C	T	NXPE1	missense_variant	17	210	0.08095238095238096	7.78551830346e-05	T	0.1944	0.02174
14:107725128:C:T	14	107725128	C	T	NXPE2	intron_variant	17	210	0.08095238095238096	7.78551830346e-05	T	0.1944	0.02174
14:107725128:C:T	14	107725128	C	T	NXPE2	upstream_gene_variant	17	210	0.08095238095238096	7.78551830346e-05	T	0.1944	0.02174
14:107725128:C:T	14	107725128	C	T	NXPE4	intron_variant	17	210	0.08095238095238096	7.78551830346e-05	T	0.1944	0.02174
14:107725491:A:T	14	107725491	A	T	NXPE1	intron_variant	17	210	0.08095238095238096	7.78551830346e-05	T	0.1944	0.02174
14:107725491:A:T	14	107725491	A	T	NXPE1	upstream_gene_variant	17	210	0.08095238095238096	7.78551830346e-05	T	0.1944	0.02174
14:107725491:A:T	14	107725491	A	T	NXPE2	intron_variant	17	210	0.08095238095238096	7.78551830346e-05	T	0.1944	0.02174
14:107725491:A:T	14	107725491	A	T	NXPE2	upstream_gene_variant	17	210	0.08095238095238096	7.78551830346e-05	T	0.1944	0.02174
14:107725491:A:T	14	107725491	A	T	NXPE4	intron_variant	17	210	0.08095238095238096	7.78551830346e-05	T	0.1944	0.02174
14:107732366:A:T	14	107732366	A	T	NXPE2	intron_variant	17	210	0.08095238095238096	7.78551830346e-05	T	0.1944	0.02174
14:107733767:T:G	14	107733767	T	G	NXPE2	intron_variant	17	210	0.08095238095238096	7.78551830346e-05	G	0.1944	0.02174
14:107735139:A:G	14	107735139	A	G	NXPE2	intron_variant	17	210	0.08095238095238096	7.78551830346e-05	G	0.1944	0.02174
14:107736852:C:T	14	107736852	C	T	NXPE2	intron_variant	17	210	0.08095238095238096	7.78551830346e-05	T	0.1944	0.02174
14:107736971:A:G	14	107736971	A	G	NXPE2	intron_variant	17	210	0.08095238095238096	7.78551830346e-05	G	0.1944	0.02174
14:107737610:C:T	14	107737610	C	T	NXPE2	intron_variant	17	210	0.08095238095238096	7.78551830346e-05	T	0.1944	0.02174
14:107737913:A:G	14	107737913	A	G	NXPE2	intron_variant	17	210	0.08095238095238096	7.78551830346e-05	G	0.1944	0.02174
14:107738005:A:G	14	107738005	A	G	NXPE2	intron_variant	17	210	0.08095238095238096	7.78551830346e-05	G	0.1944	0.02174
14:107738384:G:A	14	107738384	G	A	NXPE2	intron_variant	17	210	0.08095238095238096	7.78551830346e-05	A	0.1944	0.02174
14:107738747:T:C	14	107738747	T	C	NXPE2	intron_variant	17	210	0.08095238095238096	7.78551830346e-05	C	0.1944	0.02174
14:107738966:C:T	14	107738966	C	T	NXPE2	intron_variant	17	210	0.08095238095238096	7.78551830346e-05	T	0.1944	0.02174
14:107739039:T:C	14	107739039	T	C	NXPE2	intron_variant	17	210	0.08095238095238096	7.78551830346e-05	C	0.1944	0.02174
14:107740286:A:C	14	107740286	A	C	NXPE2	intron_variant	17	210	0.08095238095238096	7.78551830346e-05	C	0.1944	0.02174
14:107742522:G:A	14	107742522	G	A	NXPE2	intron_variant	17	210	0.08095238095238096	7.78551830346e-05	A	0.1944	0.02174
14:107744539:C:G	14	107744539	C	G	NXPE2	intron_variant	17	210	0.08095238095238096	7.78551830346e-05	G	0.1944	0.02174
14:107749918:C:T	14	107749918	C	T	NXPE2	intron_variant	17	210	0.08095238095238096	7.78551830346e-05	T	0.1944	0.02174
13:28616701:G:C	13	28616701	G	C	CTNNA2	intron_variant	79	210	0.3761904761904762	7.85313641771e-05	C	0.2083	0.4638
10:33488682:G:A	10	33488682	G	A	.	intergenic_variant	61	210	0.2904761904761905	7.88260739415e-05	A	0.4583	0.2029
2:89837593:G:A	2	89837593	G	A	.	intergenic_variant	78	212	0.36792452830188677	7.89513602361e-05	A	0.5556	0.2714
11:13364488:C:T	11	13364488	C	T	LOC114670790	intron_variant&non_coding_transcript_variant	42	210	0.2	7.90914530526e-05	T	0.3472	0.1232
14:100728777:G:A	14	100728777	G	A	.	intergenic_variant	91	210	0.43333333333333335	7.94347961959e-05	A	0.6111	0.3406
14:100728891:G:A	14	100728891	G	A	.	intergenic_variant	91	210	0.43333333333333335	7.94347961959e-05	A	0.6111	0.3406
14:100729015:G:A	14	100729015	G	A	.	intergenic_variant	91	210	0.43333333333333335	7.94347961959e-05	A	0.6111	0.3406
11:23915101:T:A	11	23915101	T	A	LOC100430703	intron_variant&non_coding_transcript_variant	73	210	0.3476190476190476	7.9588638225e-05	A	0.5278	0.2536
12:40254299:C:T	12	40254299	C	T	.	intergenic_variant	137	210	0.6523809523809524	7.9588638225e-05	C	0.5278	0.2536
12:40254532:A:G	12	40254532	A	G	.	intergenic_variant	137	210	0.6523809523809524	7.9588638225e-05	A	0.5278	0.2536
12:40254837:G:T	12	40254837	G	T	.	intergenic_variant	137	210	0.6523809523809524	7.9588638225e-05	G	0.5278	0.2536
12:40255498:G:A	12	40255498	G	A	.	intergenic_variant	73	210	0.3476190476190476	7.9588638225e-05	A	0.5278	0.2536
8:10994247:G:A	8	10994247	G	A	TNKS	intron_variant	119	210	0.5666666666666667	7.97173722287e-05	G	0.625	0.3333
13:59600681:C:T	13	59600681	C	T	.	intergenic_variant	50	210	0.23809523809523808	7.98394812439e-05	T	0.4028	0.1522
14:97858960:C:T	14	97858960	C	T	ENSMMUG00000057934	intron_variant&non_coding_transcript_variant	37	210	0.1761904761904762	8.02402555412e-05	T	0.3194	0.1014
14:97858960:C:T	14	97858960	C	T	ENSMMUG00000057934	non_coding_transcript_exon_variant	37	210	0.1761904761904762	8.02402555412e-05	T	0.3194	0.1014
14:97858960:C:T	14	97858960	C	T	ENSMMUG00000057934	upstream_gene_variant	37	210	0.1761904761904762	8.02402555412e-05	T	0.3194	0.1014
14:97858960:C:T	14	97858960	C	T	LOC106993453	non_coding_transcript_exon_variant	37	210	0.1761904761904762	8.02402555412e-05	T	0.3194	0.1014
14:97860779:T:C	14	97860779	T	C	ENSMMUG00000057934	intron_variant&non_coding_transcript_variant	37	210	0.1761904761904762	8.02402555412e-05	C	0.3194	0.1014
14:97860779:T:C	14	97860779	T	C	ENSMMUG00000057934	upstream_gene_variant	37	210	0.1761904761904762	8.02402555412e-05	C	0.3194	0.1014
14:97860779:T:C	14	97860779	T	C	LOC106993453	intron_variant&non_coding_transcript_variant	37	210	0.1761904761904762	8.02402555412e-05	C	0.3194	0.1014
14:97861489:T:C	14	97861489	T	C	ENSMMUG00000057934	intron_variant&non_coding_transcript_variant	37	210	0.1761904761904762	8.02402555412e-05	C	0.3194	0.1014
14:97861489:T:C	14	97861489	T	C	ENSMMUG00000057934	upstream_gene_variant	37	210	0.1761904761904762	8.02402555412e-05	C	0.3194	0.1014
14:97861489:T:C	14	97861489	T	C	LOC106993453	intron_variant&non_coding_transcript_variant	37	210	0.1761904761904762	8.02402555412e-05	C	0.3194	0.1014
14:97863221:G:T	14	97863221	G	T	ENSMMUG00000057934	intron_variant&non_coding_transcript_variant	37	210	0.1761904761904762	8.02402555412e-05	T	0.3194	0.1014
14:97863221:G:T	14	97863221	G	T	ENSMMUG00000057934	upstream_gene_variant	37	210	0.1761904761904762	8.02402555412e-05	T	0.3194	0.1014
14:97863221:G:T	14	97863221	G	T	LOC106993453	intron_variant&non_coding_transcript_variant	37	210	0.1761904761904762	8.02402555412e-05	T	0.3194	0.1014
13:9989402:C:T	13	9989402	C	T	.	intergenic_variant	65	210	0.30952380952380953	8.02572512457e-05	T	0.4861	0.2174
13:16790996:G:A	13	16790996	G	A	ENSMMUG00000053264	downstream_gene_variant	28	210	0.13333333333333333	8.02610944073e-05	A	0.2639	0.06522
13:16790996:G:A	13	16790996	G	A	ENSMMUG00000056221	downstream_gene_variant	28	210	0.13333333333333333	8.02610944073e-05	A	0.2639	0.06522
13:16790996:G:A	13	16790996	G	A	LOC114671910	intron_variant&non_coding_transcript_variant	28	210	0.13333333333333333	8.02610944073e-05	A	0.2639	0.06522
13:35432626:G:A	13	35432626	G	A	.	intergenic_variant	25	210	0.11904761904761904	8.03553648952e-05	A	0.25	0.05072
7:3314277:G:C	7	3314277	G	C	ATP10A	intron_variant	44	210	0.20952380952380953	8.04203839735e-05	C	0.3611	0.1304
7:3315919:C:T	7	3315919	C	T	ATP10A	intron_variant	44	210	0.20952380952380953	8.04203839735e-05	T	0.3611	0.1304
13:26276987:A:T	13	26276987	A	T	.	intergenic_variant	20	210	0.09523809523809523	8.06839680988e-05	T	0.2083	0.03623
6:170209793:T:G	6	170209793	T	G	ENSMMUG00000053798	intron_variant&non_coding_transcript_variant	156	210	0.7428571428571429	8.10503683188e-05	T	0.09722	0.3406
[truncated: 311,972 more rows]
